# Supplementary material for: Repeatability of measuring the vessel density in patients with retinal vein occlusion: An optical coherence tomography angiography study
Source: PLoS One. 2020 Jun 25;15(6):e0234933. doi: 10.1371/journal.pone.0234933 (PMC7316309; doi:10.1371/journal.pone.0234933)
Supplement: S1 Data — (XLSX) [file pone.0234933.s001.xlsx]

## Sheet: SS수정뺌
No	OD :1 OS :2	CMT	GC-IPL	BRVO lesion sup : 1 inf : 2	BRVO:10 CRVO:11	age	sex M : 1 F : 2	DM X : 0 O : 1	HTN X : 0 O : 1	BCVA	logMAR	S.E.	IOP	AXL	Cataract OP O :1 X :0	Signal strength		mean	VD_full 1st	VD_full 2nd	mean	difference	SD	COV	TRTSD	VD_Central 1st	VD_Central 2nd	mean	difference	SD	COV	TRTSD	VD_Inner_Sup 1st	VD_Inner_Sup 2nd	mean	difference	SD	COV	TRTSD	VD_Inner_Nas 1st	VD_Inner_Nas 2nd	mean	difference	SD	COV	TRTSD	VD_Inner_Inf 1st	VD_Inner_Inf 2nd	mean
1	2	777	5		11	53	1	0	0	0.2	0.69897	1	15	24.02	0	9	7	8	4.1	18.8	11.45	-14.7	10.3945	0.907814	7.35	13	10.9	11.95	2.1	1.48492	0.124261	1.05	1.6	18.7	10.15	-17.1	12.0915	1.19128	8.55	4.1	20.9	12.5	-16.8	11.8794	0.950352	8.4	3.9	19.9	11.9
2	1	670	20		11	57	2	0	0	0.2	0.69897	0.75	21	23.83	0	7	7	7	15.4	17.7	16.55	-2.3	1.62635	0.0982686	1.15	7	11.4	9.2	-4.4	3.11127	0.338182	2.2	15.4	18.5	16.95	-3.1	2.19203	0.129323	1.55	17	19.4	18.2	-2.4	1.69706	0.0932449	1.2	16.9	17.3	17.1
3	2	583	5		11	68	2	0	0	0.32	0.49485	-1.5	15	22.77	0	9	8	8.5	5.8	10.1	7.95	-4.3	3.04056	0.38246	2.15	1.7	11.3	6.5	-9.6	6.78823	1.04434	4.8	16.8	15.2	16	1.6	1.13137	0.0707107	0.8	9.6	11.1	10.35	-1.5	1.06066	0.102479	0.75	1.8	2.3	2.05
4	1	568	28		11	75	2	0	0	0.5	0.30103	-0.25	17	22.75	1	10	10	10	20.2	11.5	15.85	8.7	6.15183	0.388128	4.35	14.3	5.1	9.7	9.2	6.50538	0.670658	4.6	20.6	20.3	20.45	0.3	0.212132	0.0103732	0.15	21.8	23.4	22.6	-1.6	1.13137	0.0500607	0.8	19.3	21.1	20.2
5	2	455	32		11	55	2	1	1	0.8	0.09691	-1.75	21	23.86	0	10	10	10	15.8	16.8	16.3	-1	0.707107	0.0433808	0.5	6.7	7.4	7.05	-0.7	0.494975	0.0702092	0.35	16.3	16.9	16.6	-0.6	0.424264	0.0255581	0.3	18	15.8	16.9	2.2	1.55563	0.0920494	1.1	19.6	17.5	18.55
6	1	341	46		11	67	1	0	0	0.5	0.30103	2	17	24	0	9	8	8.5	13.7	12.5	13.1	1.2	0.848528	0.0647731	0.6	7.2	6.8	7	0.4	0.282843	0.0404061	0.2	19.5	18.3	18.9	1.2	0.848528	0.0448957	0.6	16	15.2	15.6	0.8	0.565685	0.0362619	0.4	12.6	10.2	11.4
7	1	334	104		11	43	1	0	0	1	0	-4.25	15	25.02	0	10	10	10	19.2	21.1	20.15	-1.9	1.3435	0.0666751	0.95	11.3	14.4	12.85	-3.1	2.19203	0.170586	1.55	19.1	20.5	19.8	-1.4	0.989949	0.0499974	0.7	20.4	22.9	21.65	-2.5	1.76777	0.0816521	1.25	20.9	21.2	21.05
8	1	309	88		11	66	1	0	1	0.63	0.200659	-0.75	13	23.93	1	10	10	10	18	17.6	17.8	0.4	0.282843	0.01589	0.2	10.6	10	10.3	0.6	0.424264	0.0411907	0.3	19.3	18.9	19.1	0.4	0.282843	0.0148085	0.2	19.5	19.5	19.5	0	0	0	0	18.6	18	18.3
9	1	292	74		11	76	2	0	1	0.1	1	2	15	23.31	0	8	8	8	12.5	12.2	12.35	0.3	0.212132	0.0171767	0.15	6.2	5.6	5.9	0.6	0.424264	0.0719092	0.3	13	14.1	13.55	-1.1	0.777817	0.0574035	0.55	10.8	10.1	10.45	0.7	0.494975	0.047366	0.35	15.8	14.6	15.2
10	2	262	75		11	67	2	1	1	0.8	0.09691	1.75	15	22.5	0	10	10	10	19.5	17.3	18.4	2.2	1.55563	0.0845454	1.1	9.7	8.6	9.15	1.1	0.777817	0.0850074	0.55	21.1	16.9	19	4.2	2.96985	0.156308	2.1	20.3	17	18.65	3.3	2.33345	0.125118	1.65	21.2	19	20.1
11	1	242	74		11	79	1	0	1	1	0	-0.5	28	23.22	1	10	9	9.5	14.8	10.6	12.7	4.2	2.96985	0.233846	2.1	4.9	2.6	3.75	2.3	1.62635	0.433692	1.15	15.8	10.3	13.05	5.5	3.88909	0.298014	2.75	16.5	12.2	14.35	4.3	3.04056	0.211886	2.15	15	11.8	13.4
12	1	239	77		11	68	2	1	0	1	0	1.25	16	23.29	0	10	8	9	19.1	15.8	17.45	3.3	2.33345	0.133722	1.65	5.9	5.2	5.55	0.7	0.494975	0.0891846	0.35	20.9	20.3	20.6	0.6	0.424264	0.0205953	0.3	20.8	15.9	18.35	4.9	3.46482	0.188819	2.45	20.2	12.4	16.3
13	1	223	56		11	62	2	0	1	0.05	1.30103	1	21	22.75	0	9	10	9.5	14.5	14.2	14.35	-0.325	0.212132	0.0147827	0.15	5.9	6.7	6.3	-0.8	0.565685	0.0897913	0.4	19	18.8	18.9	0.2	0.141421	0.00748261	0.1	15.3	13.7	14.5	1.6	1.13137	0.0780256	0.8	13.8	13.7	13.75
14	2	532	5	2	10	78	2	1	1	0.4	0.39794	0.5	18	22	1	10	10	10	15.3	17.6	16.45	-2.3	1.62635	0.098866	1.15	1.9	10.5	6.2	-8.6	6.08112	0.980826	4.3	18	17.4	17.7	0.6	0.424264	0.0239697	0.3	20.7	19.9	20.3	0.8	0.565685	0.0278663	0.4	16.8	17	16.9
15	1	497	32	2	10	61	1	1	1	0.5	0.30103	1.5	11	23.8	0	8	9	8.5	13.9	18.3	16.1	-4.4	3.11127	0.193247	2.2	7.2	11.3	9.25	-4.1	2.89914	0.31342	2.05	15.8	21.8	18.8	-6	4.24264	0.225672	3	14.2	17.9	16.05	-3.7	2.6163	0.163009	1.85	15.7	20.3	18
16	2	479	22	1	10	67	1	0	0	0.5	0.30103	-0.75	15	24	0	8	8	8	18.3	20.3	19.3	-2	1.41421	0.0732753	1	10.5	12.8	11.65	-2.3	1.62635	0.1396	1.15	18.9	19.4	19.15	-0.5	0.353553	0.0184623	0.25	19	21.7	20.35	-2.7	1.90919	0.0938176	1.35	19.5	22.1	20.8
17	1	476	30	1	10	52	1	0	0	0.7	0.154902	-5	20	25.07	0	7	7	7	13.5	14.8	14.15	-1.3	0.919239	0.0649639	0.65	11.6	14.4	13	-2.8	1.9799	0.1523	1.4	2	2.4	2.2	-0.4	0.282843	0.128565	0.2	17	18.7	17.85	-1.7	1.20208	0.0673435	0.85	20.5	21	20.75
18	2	475	49	2	10	75	2	0	1	0.5	0.30103	3	15	22.66	0	7	8	7.5	17.9	18.7	18.3	-0.8	0.565685	0.0309118	0.4	14.2	13.9	14.05	0.3	0.212132	0.0150984	0.15	17.8	14.9	16.35	2.9	2.05061	0.12542	1.45	18	17.8	17.9	0.2	0.141421	0.00790063	0.1	16.8	17.8	17.3
19	1	417	31	2	10	72	2	0	0	0.8	0.09691	-2	17	23.38	0	7	7	7	14.6	17.5	16.05	-2.9	2.05061	0.127764	1.45	10.8	13.7	12.25	-2.9	2.05061	0.167397	1.45	19.8	15.6	17.7	4.2	2.96985	0.167788	2.1	21	18.4	19.7	2.6	1.83848	0.0933237	1.3	13.8	11.8	12.8
20	1	386	35	1	10	54	2	0	0	0.63	0.200659	-0.25	16	23.9	0	8	8	8	18.4	9.2	13.8	9.2	6.50538	0.471405	4.6	12.9	10.3	11.6	2.6	1.83848	0.158489	1.3	18.2	18.2	18.2	0	0	0	0	24	22.8	23.4	1.2	0.848528	0.0362619	0.6	18.3	17.1	17.7
21	2	381	92	2	10	75	2	0	1	1	0	2.5	16	22.66	0	8	8	8	16.2	15.7	15.95	0.5	0.353553	0.0221664	0.25	9.8	8.4	9.1	1.4	0.989949	0.108786	0.7	17.8	14.9	16.35	2.9	2.05061	0.12542	1.45	18	17.8	17.9	0.2	0.141421	0.00790063	0.1	16.8	17.8	17.3
22	2	353	81	1	10	76	1	0	0	0.9	0.0457575	1.75	14	23.54	0	9	9	9	17.1	19	18.05	-1.9	1.3435	0.0744323	0.95	5.8	6.8	6.3	-1	0.707107	0.112239	0.5	18.2	16.7	17.45	1.5	1.06066	0.0607828	0.75	21.7	21.3	21.5	0.4	0.282843	0.0131555	0.2	22.1	19.3	20.7
23	2	334	19	2	10	78	2	0	1	0.2	0.69897	0.5	17	22.04	1	10	8	9	15.2	16.6	15.9	-1.4	0.989949	0.062261	0.7	12.2	12.1	12.15	0.1	0.0707107	0.00581981	0.05	23.2	20.9	22.05	2.3	1.62635	0.0737572	1.15	11	15.4	13.2	-4.4	3.11127	0.235702	2.2	7.2	13.4	10.3
24	2	334	49	1	10	65	2	0	0	0.8	0.09691	-1.375	15	24.85	0	10	8	9	19.4	18.2	18.8	1.2	0.848528	0.0451345	0.6	12.9	10.7	11.8	2.2	1.55563	0.131833	1.1	18.9	17	17.95	1.9	1.3435	0.074847	0.95	22.3	20.9	21.6	1.4	0.989949	0.045831	0.7	20.3	19.9	20.1
25	2	331	36	1	10	68	1	1	1	0.32	0.49485	1.2	18	23.45	0	10	8	9	15.4	14.6	15	0.8	0.565685	0.0377124	0.4	6.7	8.5	7.6	-1.8	1.27279	0.167473	0.9	15.2	15.9	15.55	-0.7	0.494975	0.0318312	0.35	18.4	17.8	18.1	0.6	0.424264	0.02344	0.3	14.1	17.3	15.7
26	2	278	75	2	10	51	2	0	0	1	0	0.25	14	24.28	0	10	10	10	20.3	21.5	20.9	-1.2	0.848528	0.0405994	0.6	10.9	12.4	11.65	-1.5	1.06066	0.0910438	0.75	20.7	23.1	21.9	-2.4	1.69706	0.0774912	1.2	22.3	22.5	22.4	-0.2	0.141421	0.00631345	0.1	21.6	22.1	21.85
27	2	258	86	1	10	60	2	1	0	0.8	0.09691	0	16	23.41	0	8	8	8	15.4	16.1	15.75	-0.7	0.494975	0.031427	0.35	6.5	8.1	7.3	-1.6	1.13137	0.154982	0.8	14.3	15.1	14.7	-0.8	0.565685	0.038482	0.4	21.2	21	21.1	0.2	0.141421	0.00670243	0.1	16.3	17.4	16.85
28	2	244	80	2	10	72	2	0	1	0.7	0.154902	2	15	23.04	0	8	10	9	13.7	16	14.85	-2.3	1.62635	0.109518	1.15	5.8	8.3	7.05	-2.5	1.76777	0.250747	1.25	16.5	17	16.75	-0.5	0.353553	0.0211077	0.25	18.9	21.4	20.15	-2.5	1.76777	0.0877304	1.25	10.4	13.1	11.75
29	1	186	45	2	10	65	2	0	0	0.4	0.39794	-2.5	18	22.45	0	8	8	8	11.2	13	12.1	-1.8	1.27279	0.105189	0.9	3.8	3.1	3.45	0.7	0.494975	0.143471	0.35	17.3	19.6	18.45	-2.3	1.62635	0.0881488	1.15	15.8	18.4	17.1	-2.6	1.83848	0.107513	1.3	3.7	5.3	4.5
30	1	559	9		11	53	1	0	0	0.6	0.221849	0.75	16	23.82	0	7	8	7.5	17.3	18.8	18.05	-1.5	1.06066	0.0587623	0.75	11.8	12.5	12.15	-0.7	0.494975	0.0407387	0.35	18	20.3	19.15	-2.3	1.62635	0.0849267	1.15	18.5	19.9	19.2	-1.4	0.989949	0.0515599	0.7	17.8	18.4	18.1
31	2	459	16	1	10	58	1	1	1	0.5	0.30103	1.75	14	22.72	0	8	8	8	15.2	14.7	14.95	0.5	0.353553	0.0236491	0.25	9.3	8.5	8.9	0.8	0.565685	0.0635602	0.4	15.7	14.5	15.1	1.2	0.848528	0.0561939	0.6	16.6	17.2	16.9	-0.6	0.424264	0.0251044	0.3	17.2	14.7	15.95
32	1	303	86		11	76	2	0	0	0.3	0.522879	3	14	23.37	0	9	9	9	16	15	15.5	1	0.707107	0.0456198	0.5	4.5	7.7	6.1	-3.2	2.26274	0.370941	1.6	17.1	15	16.05	2.1	1.48492	0.0925186	1.05	17.5	16	16.75	1.5	1.06066	0.063323	0.75	18.1	17.4	17.75
33	2	267	4		11	51	2	0	0	0.9	0.0457575	0.5	13	24.74	0	8	8	8	18.8	18.3	18.55	0.5	0.353553	0.0190595	0.25	12.2	11.4	11.8	0.8	0.565685	0.0479394	0.4	19.4	18.5	18.95	0.9	0.636396	0.0335829	0.45	20	20	20	0	0	0	0	19.7	19.2	19.45
34	2	263	73		11	72	1	0	1	0.5	0.30103	0.25	18	24.5	1	9	9	9	19	19.1	19.05	-0.1	0.0707107	0.00371185	0.05	7.5	7.7	7.6	-0.2	0.141421	0.0186081	0.1	21.5	20.9	21.2	0.6	0.424264	0.0200125	0.3	20.7	21.2	20.95	-0.5	0.353553	0.0168761	0.25	18.1	18.7	18.4
35	2	253	10		11	66	1	0	1	0.2	0.69897	-1.75	17	23.1	0	8	8	8	3	2.7	2.85	0.3	0.212132	0.0744323	0.15	3.6	3.7	3.65	-0.1	0.0707107	0.0193728	0.05	1.8	1.6	1.7	0.2	0.141421	0.083189	0.1	3.7	3	3.35	0.7	0.494975	0.147754	0.35	2.5	2.5	2.5
36	1	251	72		11	64	2	0	1	0.7	0.154902	1	15	23.2	0	10	10	10	19.8	20.7	20.25	-0.9	0.636396	0.031427	0.45	12	12.4	12.2	-0.4	0.282843	0.0231838	0.2	22.1	22.8	22.45	-0.7	0.494975	0.0220479	0.35	21.9	22.3	22.1	-0.4	0.282843	0.0127983	0.2	19.2	20.4	19.8
37	1	250	80		11	53	1	0	0	1	0	-1.5	18	25.5	0	8	9	8.5	18	16.5	17.25	1.5	1.06066	0.0614875	0.75	13.5	12.8	13.15	0.7	0.494975	0.0376407	0.35	18.5	15.6	17.05	2.9	2.05061	0.12027	1.45	21.4	18.6	20	2.8	1.9799	0.0989949	1.4	16.7	15.1	15.9
38	2	232	70		11	65	2	0	1	0.6	0.221849	0.5	15	22.83	0	10	9	9.5	19.5	16.9	18.2	2.6	1.83848	0.101015	1.3	8	6.1	7.05	1.9	1.3435	0.190568	0.95	23.1	17.9	20.5	5.2	3.67696	0.179364	2.6	20	21.8	20.9	-1.8	1.27279	0.0608991	0.9	19.4	18	18.7
39	1	221	57		11	70	1	0	1	0.2	0.69897	-0.25	18	24.01	0	9	9	9	9.7	10.6	10.15	-0.163889	0.636396	0.0626991	0.45	2.7	3.8	3.25	-1.1	0.777817	0.239328	0.55	10.3	10.4	10.35	-0.1	0.0707107	0.00683195	0.05	12	13	12.5	-1	0.707107	0.0565685	0.5	11	12.1	11.55
40	2	682	17	2	10	82	2	0	0	0.06	1.22185	4.25	13	21.22	0	8	5	6.5	17.1	12.5	14.8	4.6	3.25269	0.219776	2.3	7.1	6.5	6.8	0.6	0.424264	0.0623918	0.3	16.3	15.2	15.75	1.1	0.777817	0.0493852	0.55	17.7	17.7	17.7	0	0	0	0	17.8	9.5	13.65
41	2	661	5	2	10	63	1	0	0	0.4	0.39794	1	18	24.25	0	7	7	7	12.9	15.4	14.15	-2.5	1.76777	0.124931	1.25	9.1	16.6	12.85	-7.5	5.3033	0.412708	3.75	9.2	16.3	12.75	-7.1	5.02046	0.393761	3.55	16.4	17.7	17.05	-1.3	0.919239	0.0539143	0.65	11	8.6	9.8
42	1	425	15	1	10	68	2	0	0	0.6	0.221849	1.75	19	23.69	0	10	8	9	20.7	19.9	20.3	0.8	0.565685	0.0278663	0.4	13.6	12.1	12.85	1.5	1.06066	0.0825416	0.75	18.8	17.6	18.2	1.2	0.848528	0.0466224	0.6	23.5	21.6	22.55	1.9	1.3435	0.0595788	0.95	22.1	21.8	21.95
43	2	378	64	1	10	62	2	0	0	0.4	0.39794	-0.75	16	23.65	0	6	8	7	9.9	16.9	13.4	-7	4.94975	0.369384	3.5	3.5	10	6.75	-6.5	4.59619	0.680918	3.25	10.6	15.7	13.15	-5.1	3.60624	0.274239	2.55	8	19.1	13.55	-11.1	7.84889	0.579254	5.55	9.5	17.1	13.3
44	1	341	71	1	10	56	1	0	1	0.15	0.823909	-0.75	21	23.5	0	10	8	9	19	19.4	19.2	-0.4	0.282843	0.0147314	0.2	8.4	10.8	9.6	-2.4	1.69706	0.176777	1.2	22.6	22.7	22.65	-0.1	0.0707107	0.00312188	0.05	23.4	24.1	23.75	-0.7	0.494975	0.020841	0.35	16.7	17.5	17.1
45	2	317	44	1	10	47	1	0	0	0.9	0.0457575	-2	14	23.6	0	7	7	7	13.4	10.5	11.95	2.9	2.05061	0.171599	1.45	6	1.5	3.75	4.5	3.18198	0.848528	2.25	19.3	15.8	17.55	3.5	2.47487	0.141018	1.75	14.7	1.9	8.3	12.8	9.05097	1.09048	6.4	8.4	16.3	12.35
46	2	304	82	2	10	73	2	1	1	0.6	0.221849	0	15	24.5	1	10	8	9	19.7	21	20.35	-1.3	0.919239	0.0451714	0.65	10.6	11.1	10.85	-0.5	0.353553	0.0325856	0.25	20.4	23.1	21.75	-2.7	1.90919	0.0877788	1.35	22.4	23.1	22.75	-0.7	0.494975	0.0217571	0.35	20.4	21.2	20.8
47	2	301	49	1	10	71	2	0	1	0.03	1.52288		12	23.68	1	4	4	4	10.3	11	10.65	-0.7	0.494975	0.0464765	0.35	2.4	6.6	4.5	-4.2	2.96985	0.659966	2.1	11.6	12.8	12.2	-1.2	0.848528	0.0695515	0.6	8.4	8.2	8.3	0.2	0.141421	0.0170387	0.1	9.8	10.2	10
48	2	296	82	1	10	72	1	1	1	0.5	0.30103	-1	14	23.72	0	8	8	8	16.1	17	16.55	-0.9	0.636396	0.0384529	0.45	9.8	0.6	5.2	9.2	6.50538	1.25104	4.6	18.4	16.6	17.5	1.8	1.27279	0.072731	0.9	20.8	18.6	19.7	2.2	1.55563	0.0789662	1.1	16.9	18.7	17.8
49	2	286	85	1	10	60	2	0	0	1	0	-0.5	18	24.58	1	10	8	9	21.4	19.5	20.45	1.9	1.3435	0.065697	0.95	14.4	13	13.7	1.4	0.989949	0.0722591	0.7	23.1	18.6	20.85	4.5	3.18198	0.152613	2.25	22.5	22.2	22.35	0.3	0.212132	0.00949137	0.15	21.1	21	21.05
50	1	271	80	1	10	63	1	0	1	0.5	0.30103	0.5	18	24.2	0	10	10	10	20.8	22.2	21.5	-1.4	0.989949	0.0460442	0.7	11.9	12.9	12.4	-1	0.707107	0.0570247	0.5	22	22.5	22.25	-0.5	0.353553	0.01589	0.25	23.8	24.2	24	-0.4	0.282843	0.0117851	0.2	20.8	23.6	22.2
51	2	266	78	1	10	66	1	0	0	1	0		19	23.13	0	10	8	9	19.6	18.8	19.2	0.8	0.565685	0.0294628	0.4	9.5	8.2	8.85	1.3	0.919239	0.103869	0.65	20	19.4	19.7	0.6	0.424264	0.0215362	0.3	21.6	20.4	21	1.2	0.848528	0.0404061	0.6	21.1	21.2	21.15
52	1	249	81	1	10	69	2	0	0	0.8	0.09691	-2	15	22.99	0	8	8	8	16.6	19.1	17.85	-2.5	1.76777	0.0990346	1.25	10	9.8	9.9	0.2	0.141421	0.014285	0.1	19.4	18.6	19	0.8	0.565685	0.0297729	0.4	19.7	20	19.85	-0.3	0.212132	0.0106868	0.15	11.5	21.5	16.5
53	2	237	71	1	10	72	1	0	0	0.7	0.154902	-1	16	24.5	1	10	10	10	16.6	16	16.3	0.6	0.424264	0.0260285	0.3	4.5	4.5	4.5	0	0	0	0	20.5	13.5	17	7	4.94975	0.291162	3.5	16.9	18.1	17.5	-1.2	0.848528	0.0484873	0.6	16.5	19.6	18.05
54	2	229	82	2	10	67	2	0	0	0.9	0.0457575	0.25	14	22.94	0	9	8	8.5	16.4	16.8	16.6	-0.4	0.282843	0.0170387	0.2	4.1	3.7	3.9	0.4	0.282843	0.0725238	0.2	20.2	20.1	20.15	0.1	0.0707107	0.00350921	0.05	14.4	16.1	15.25	-1.7	1.20208	0.078825	0.85	18.1	17.9	18
55	1	215	89	1	10	60	2	0	0	0.3	0.522879	-0.5	16	23.7	1	10	10	10	20.3	19.4	19.85	0.9	0.636396	0.0320603	0.45	6.8	6.3	6.55	0.5	0.353553	0.0539776	0.25	19.9	20	19.95	-0.1	0.0707107	0.00354439	0.05	22.2	19	20.6	3.2	2.26274	0.109842	1.6	24.5	22.5	23.5
56	1	198	72	1	10	81	1	1	0	0.3	0.522879	1.25	17	22.76	0	10	10	10	6.4	5.4	5.9	1	0.707107	0.119849	0.5	2	2.5	2.25	-0.5	0.353553	0.157135	0.25	6.2	5.4	5.8	0.8	0.565685	0.097532	0.4	10	8.4	9.2	1.6	1.13137	0.122975	0.8	6.3	4.9	5.6
57	1	190	67	1	10	76	2	1	0	0.6	0.221849	1	13	23.88	0	8	8	8	15.3	16	15.65	-0.7	0.494975	0.0316278	0.35	4.1	3.6	3.85	0.5	0.353553	0.091832	0.25	14.6	15.9	15.25	-1.3	0.919239	0.060278	0.65	15.5	17.1	16.3	-1.6	1.13137	0.0694093	0.8	19.1	19.5	19.3
																																							0
[truncated: 23 more columns]

## Sheet: Sheet1
이름	ID	CMT	진단명 Dr:5 BRVO:10 ERM:6 CNV:3-1 PCV:3-2 RAP:3-3	나이	성별 남자 : 1 여자 : 2	DM 없으면 : 0 있으면 : 1	HTN 없으면 : 0 있으면 : 1	BCVA	logMAR	S.E.	IOP	AXL	Cataract OP유무 했으면 1 수술 안했으면 0		ODOS	Signal strength		mean	A_Central		mean	SD	COV	TRTSD	FAZ_Area		mean	SD	COV	TRTSD	FAZ_Perimeter		mean	SD	COV	TRTSD	P_Central		mean	SD	COV	TRTSD	A full		mean	SD	COV	TRTSD	P full
서기정	1630738	265	5	55	1	1	0	0.9	0.0457575	-1.25	20	22.71	0	2017.07.26	1	9	9	9	6.3	6	6.15	0.212132	0.034493	0.15	0.22	0.26	0.24	0.0282843	0.117851	0.02	2.47	3.24	2.855	0.544472	0.190708	0.385	0.113	0.105	0.109	0.00565685	0.0518977	0.004	12.9	13.4	13.15	0.353553	0.0268862	0.25	0.268
송천호	1595942	477	5	55	1	1	0	0.8	0.09691	-1	18	23.4	0	2017.08.23	1	8	9	8.5	11.1	13.2	12.15	1.48492	0.122216	1.05	0.2	0.13	0.165	0.0494975	0.299985	0.035	2.8	1.54	2.17	0.890955	0.410578	0.63	0.188	0.229	0.2085	0.0289914	0.139047	0.0205	17.7	19.1	18.4	0.989949	0.0538016	0.7	0.344
연재숙	1636025	335	5	53	2	1	0	0.63	0.200659	1.5	17	22.8		2017.08.30	2	8	8	8	8	9.2	8.6	0.848528	0.0986661	0.6	0.34	0.32	0.33	0.0141421	0.042855	0.01	2.78	2.54	2.66	0.169706	0.0637991	0.12	0.164	0.172	0.168	0.00565685	0.0336718	0.004	17.7	18.1	17.9	0.282843	0.0158013	0.2	0.346
정진완	1636243	344	5	51	1	1	1	0.7	0.154902	-0.75	14	24.08	1	2017.09.06	1	9	9	9	8.2	8.9	8.55	0.494975	0.0578918	0.35	0.34	0.32	0.33	0.0141421	0.042855	0.01	2.65	2.71	2.68	0.0424264	0.0158307	0.03	0.148	0.164	0.156	0.0113137	0.0725238	0.008	18.4	18.9	18.65	0.353553	0.0189573	0.25	0.341
최향화	1287271	304	5	55	2	1	1	0.9	0.0457575	-3.25	20	24.93	0	2017.08.14	1	8	9	8.5	6.4	7.5	6.95	0.777817	0.111916	0.55	0.3	0.27	0.285	0.0212132	0.0744323	0.015	4.23	3.06	3.645	0.827315	0.226973	0.585	0.11	0.127	0.1185	0.0120208	0.101441	0.0085	17.6	17.8	17.7	0.141421	0.00798991	0.1	0.324
성낙한	1632803	327	5	49	1	1	1	1	0	0	17	22.69	0	2017.08.11	1	9	9	9	11.6	11.4	11.5	0.141421	0.0122975	0.1	0.19	0.13	0.16	0.0424264	0.265165	0.03	2.12	1.66	1.89	0.325269	0.1721	0.23	0.217	0.21	0.2135	0.00494975	0.0231838	0.0035	17.7	17.3	17.5	0.282843	0.0161624	0.2	0.354
성낙한	1632803	525	5	49	1	1	1	0.7	0.154902	0.25	14	22.68	0	2017.08.11	2	9	9	9	13.9	14.4	14.15	0.353553	0.0249861	0.25	0.2	0.12	0.16	0.0565685	0.353553	0.04	2.28	1.73	2.005	0.388909	0.193969	0.275	0.234	0.25	0.242	0.0113137	0.0467509	0.008	18.6	19	18.8	0.282843	0.0150448	0.2	0.369
유병준	1630361	364	5	52	1	1	1	0.8	0.09691	-0.25	18	22.96	0	2017.07.24	2	10	10	10	13.7	13.6	13.65	0.0707107	0.00518027	0.05	0.17	0.17	0.17	0	0	0	1.79	1.87	1.83	0.0565685	0.0309118	0.04	0.253	0.261	0.257	0.00565685	0.0220111	0.004	18.3	18.8	18.55	0.353553	0.0190595	0.25	0.364
이순원	1024386	332	5	65	1	1	1	0.9	0.0457575	2.5	16	24.44	0	2017.06.28	2	8	9	8.5	8.2	8.7	8.45	0.353553	0.0418406	0.25	0.31	0.25	0.28	0.0424264	0.151523	0.03	3.46	2.85	3.155	0.431335	0.136715	0.305	0.146	0.146	0.146	0	0	0	18.3	19.3	18.8	0.707107	0.0376121	0.5	0.341
이창훈	1629682	304	5	49	1	1	0	0.4	0.39794	0.25	21	24.33	0	2017.08.04	2	7	7	7	6.7	6.6	6.65	0.0707107	0.0106332	0.05	0.12	0.05	0.085	0.0494975	0.582323	0.035	1.77	1.07	1.42	0.494975	0.348574	0.35	0.132	0.123	0.1275	0.00636396	0.0499134	0.0045	14.8	14.7	14.75	0.0707107	0.00479394	0.05	0.308
이창훈	1629682	387	5	49	1	1	0	0.7	0.154902	1	14	24.14	0	2017.08.04	1	8	8	8	11.3	10.6	10.95	0.494975	0.0452032	0.35	0.13	0.16	0.145	0.0212132	0.146298	0.015	2.36	2.32	2.34	0.0282843	0.0120873	0.02	0.178	0.17	0.174	0.00565685	0.0325107	0.004	17.5	17.2	17.35	0.212132	0.0122266	0.15	0.348
이순금	1191453	426	5	74	2	1	1	0.25	0.60206	0.5	15	23.8	1	2017.06.28	1	9	8	8.5	10.4	9.4	9.9	0.707107	0.0714249	0.5	0.34	0.26	0.3	0.0565685	0.188562	0.04	3.18	2.8	2.99	0.268701	0.0898664	0.19	0.185	0.167	0.176	0.0127279	0.0723177	0.009	19	17.2	18.1	1.27279	0.07032	0.9	0.34
윤연희	1643097	356	5	44	2	1	0	0.3	0.522879	-3.5	22	23.79	0	2017.10.23	2	9	7	8	14.4	10.4	12.4	2.82843	0.228099	2	0	0.13	0.065	0.0919239	1.41421	0.065	0	2.15	1.075	1.52028	1.41421	1.075	0.257	0.187	0.222	0.0494975	0.222962	0.035	18.8	16.6	17.7	1.55563	0.087889	1.1	0.363
김이순	995416	653	5	54	2	1	1	0.4	0.39794	1	21	24.46	1	2017.10.27	1	10	10	10	1.8	2.8	2.3	0.707107	0.307438	0.5	0.88	0.88	0.88	0	0	0	4.94	4.74	4.84	0.141421	0.0292193	0.1	0.066	0.062	0.064	0.00282843	0.0441942	0.002	15.4	14.6	15	0.565685	0.0377124	0.4	0.335
김용진	766668	715	5	46	1	1	0	0.25	0.60206	1.75	14	23.35	0	2017.10.27	2	7	8	7.5	14.9	13.5	14.2	0.989949	0.0697148	0.7	0.09	0.1	0.095	0.00707107	0.0744323	0.005	1.33	1.5	1.415	0.120208	0.0849528	0.085	0.278	0.26	0.269	0.0127279	0.0473157	0.009	18	18.4	18.2	0.282843	0.0155408	0.2	0.362
김성근	487961	406	5	71	1	1	1	0.6	0.221849	0	16	24	1	2017.11.08	1	10	10	10	12.2	7.7	9.95	3.18198	0.319797	2.25	0.22	0.9	0.56	0.480833	0.85863	0.34	2	6.68	4.34	3.30926	0.762502	2.34	0.239	0.196	0.2175	0.0304056	0.139796	0.0215	20.5	17.2	18.85	2.33345	0.123791	1.65	0.392
유병준	1630361	525	5	52	1	1	1	0.4	0.39794	0.5	19	23.25	0	2017.11.10	1	9	9	9	13.3	14.1	13.7	0.565685	0.0412909	0.4	0.2	0.13	0.165	0.0494975	0.299985	0.035	2.07	1.67	1.87	0.282843	0.151253	0.2	0.251	0.271	0.261	0.0141421	0.0541844	0.01	18.8	19.4	19.1	0.424264	0.0222128	0.3	0.38
유병준	1630361	643	5	52	1	1	1	0.3	0.522879	1	21	22.96	0	2017.11.10	2	8	8	8	13.3	11.9	12.6	0.989949	0.0785674	0.7	0	0.13	0.065	0.0919239	1.41421	0.065	0	1.62	0.81	1.14551	1.41421	0.81	0.253	0.222	0.2375	0.0219203	0.092296	0.0155	17	17.2	17.1	0.141421	0.00827025	0.1	0.334
손인수	1647211	518	5	50	1	1	1	0.2	0.69897	-2.25	15	23.13	1		1	9	8	8.5	11.3	11	11.15	0.212132	0.0190253	0.15	0.23	0.28	0.255	0.0353553	0.138648	0.025	2.71	3.52	3.115	0.572756	0.18387	0.405	0.177	0.174	0.1755	0.00212132	0.0120873	0.0015	18.8	18.6	18.7	0.141421	0.00756264	0.1	0.346
최근순	808328	320	5	50	2	1	0	1	0	-0.75	14	23.99	1		1	8	9	8.5	6.1	7.2	6.65	0.777817	0.116965	0.55	0.35	0.37	0.36	0.0141421	0.0392837	0.01	2.71	2.75	2.73	0.0282843	0.0103605	0.02	0.113	0.135	0.124	0.0155563	0.125454	0.011	15.5	17.4	16.45	1.3435	0.0816719	0.95	0.307
최근순	808328	669	5	50	2	1	0	0.6	0.221849	-0.25	14	24	1		2	9	8	8.5	4.1	0.6	2.35	2.47487	1.05314	1.75	0.24	0.27	0.255	0.0212132	0.083189	0.015	2.59	2.92	2.755	0.233345	0.0846988	0.165	0.078	0.01	0.044	0.0480833	1.0928	0.034	9.3	5.8	7.55	2.47487	0.327798	1.75	0.187
김문자	376551	417	10	72	2	0	0	0.8	0.09691	-2	17	23.38	0	2017.08.21	1	7	7	7	10.8	13.7	12.25	2.05061	0.167397	1.45	0.16	0.06	0.11	0.0707107	0.642824	0.05	2.12	1.17	1.645	0.671751	0.40836	0.475	0.194	0.269	0.2315	0.053033	0.229084	0.0375	14.6	17.5	16.05	2.05061	0.127764	1.45	0.289
김선자	1635989	447	10	61	2	0	1	0.4	0.39794	0	15	24.02	0	2017.08.30	2	9	9	9	11.5	9.4	10.45	1.48492	0.142098	1.05	0.3	0.24	0.27	0.0424264	0.157135	0.03	3.34	2.8	3.07	0.381838	0.124377	0.27	0.192	0.181	0.1865	0.00777817	0.041706	0.0055	17.2	16.9	17.05	0.212132	0.0124418	0.15	0.313
김영무	472295	456	10	84	1	1	0	0.6	0.221849	-0.3	11	22.68	1	2017.09.04	2	9	9	9	8.7	8.8	8.75	0.0707107	0.00808122	0.05	0.33	0.33	0.33	0	0	0	3.2	2.78	2.99	0.296985	0.099326	0.21	0.162	0.161	0.1615	0.000707107	0.00437837	0.0005	18.9	18.9	18.9	0	0	0	0.358
오천석	1014936	331	10	68	1	1	1	0.32	0.49485	1.2	18	23.45	0	2017.08.25	2	10	8	9	6.7	8.5	7.6	1.27279	0.167473	0.9	0.36	0.06	0.21	0.212132	1.01015	0.15	3.09	1.16	2.125	1.36472	0.642219	0.965	0.135	0.173	0.154	0.0268701	0.174481	0.019	15.4	14.6	15	0.565685	0.0377124	0.4	0.314
유승원	943311	334	10	65	2	0	0	0.8	0.09691	-1.375	15	24.85	0	2017.08.31	2	10	8	9	12.9	10.7	11.8	1.55563	0.131833	1.1	0.18	0.22	0.2	0.0282843	0.141421	0.02	2.21	2.33	2.27	0.0848528	0.0373801	0.06	0.231	0.181	0.206	0.0353553	0.171628	0.025	19.4	18.2	18.8	0.848528	0.0451345	0.6	0.357
천성숙	1512236	278	10	51	2	0	0	1	0	0.25	14	24.28	0	2017.08.11	2	10	10	10	10.9	12.4	11.65	1.06066	0.0910438	0.75	0.28	0.27	0.275	0.00707107	0.025713	0.005	2.24	2.29	2.265	0.0353553	0.0156094	0.025	0.2	0.224	0.212	0.0169706	0.0800498	0.012	20.3	21.5	20.9	0.848528	0.0405994	0.6	0.376
최병동	1119806	476	10	52	1	0	0	0.7	0.154902	-5	20	25.07	0	2017.08.29	1	7	7	7	11.6	14.4	13	1.9799	0.1523	1.4	0.11	0.05	0.08	0.0424264	0.53033	0.03	1.39	1.07	1.23	0.226274	0.183963	0.16	0.253	0.283	0.268	0.0212132	0.0791537	0.015	13.5	14.8	14.15	0.919239	0.0649639	0.65	0.256
최인섭	1635742	353	10	76	1	0	0	0.9	0.0457575	1.75	14	23.54	0	2017.08.28	2	9	9	9	5.8	6.8	6.3	0.707107	0.112239	0.5	0.42	0.39	0.405	0.0212132	0.0523783	0.015	3.27	2.94	3.105	0.233345	0.0751514	0.165	0.112	0.133	0.1225	0.0148492	0.121218	0.0105	17.1	19	18.05	1.3435	0.0744323	0.95	0.319
이은숙	1620027	455	10	55	2	1	1	0.8	0.09691	-1.75	21	23.86	0	2017.05.22	2	6	7	6.5	6.7	7.4	7.05	0.494975	0.0702092	0.35	0.37	0.29	0.33	0.0565685	0.17142	0.04	3.46	2.98	3.22	0.339411	0.105407	0.24	0.12	0.125	0.1225	0.00353553	0.0288615	0.0025	15.8	16.8	16.3	0.707107	0.0433808	0.5	0.298
박삼분	528071	475	10	75	2	0	1	0.5	0.30103	3	15	22.66	0	2017.10.16	2	7	8	7.5	14.2	13.9	14.05	0.212132	0.0150984	0.15	0.17	0.2	0.185	0.0212132	0.114666	0.015	1.92	2.39	2.155	0.33234	0.154218	0.235	0.28	0.264	0.272	0.0113137	0.0415945	0.008	17.9	18.7	18.3	0.565685	0.0309118	0.4	0.351
최경자	665120	670	11	57	2	0	0	0.2	0.69897	0.75	21	23.83	0	2017.10.18	1	6	7	6.5	7	11.4	9.2	3.11127	0.338182	2.2	0.29	0.24	0.265	0.0353553	0.133416	0.025	2.89	2.19	2.54	0.494975	0.194872	0.35	0.12	0.212	0.166	0.0650538	0.391891	0.046	15.4	17.7	16.55	1.62635	0.0982686	1.15	0.305
전재명	622305	309	11	66	1	0	1	0.63	0.200659	-0.75	13	23.93	1	2017.10.23	1	10	10	10	10.6	10	10.3	0.424264	0.0411907	0.3	0.24	0.25	0.245	0.00707107	0.0288615	0.005	2.26	2.31	2.285	0.0353553	0.0154728	0.025	0.189	0.174	0.1815	0.0106066	0.0584386	0.0075	18	17.6	17.8	0.282843	0.01589	0.2	0.339
이옥자	161745	287	10	80	2	0	1	0.7	0.154902	-0.75	25	24.35	1	2017.10.25	1	7	9	8	10.6	10.5	10.55	0.0707107	0.00670243	0.05	0.24	0.25	0.245	0.00707107	0.0288615	0.005	2.13	2.13	2.13	0	0	0	0.215	0.202	0.2085	0.00919239	0.0440882	0.0065	17.5	17.2	17.35	0.212132	0.0122266	0.15	0.337
송기업	1644590	242	11	79	1	0	1	1	0	-0.5	28	23.22	1	2017.10.27	1	10	9	9.5	4.9	2.6	3.75	1.62635	0.433692	1.15	0.42	0.27	0.345	0.106066	0.307438	0.075	3.11	2.76	2.935	0.247487	0.0843228	0.175	0.088	0.042	0.065	0.0325269	0.500414	0.023	14.8	10.6	12.7	2.96985	0.233846	2.1	0.287
유부심	1369539	568	11	75	2	0	0	0.5	0.30103	-0.25	17	22.75	1	2017.10.30	1	10	10	10	14.3	5.1	9.7	6.50538	0.670658	4.6	0		0	#DIV/0!	#DIV/0!	0	0	0	0	0	#DIV/0!	0	0.362	0.121	0.2415	0.170413	0.705643	0.1205	20.2	11.5	15.85	6.15183	0.388128	4.35	0.431
김영연	454931	532	10	78	2	1	1	0.4	0.39794	0.5	18	22	1	2017.10.30	2	10		10	1.9	10.5	6.2	6.08112	0.980826	4.3	0	0.58	0.29	0.410122	1.41421	0.29	0	0.54	0.27	0.381838	1.41421	0.27	0.066	0.184	0.125	0.0834386	0.667509	0.059	15.3	17.6	16.45	1.62635	0.098866	1.15	0.315
라유순	989848	583	11	68	2	0	0	0.32	0.49485	-1.5	15	22.77	0	2017.11.06	2	9	8	8.5	1.7	11.3	6.5	6.78823	1.04434	4.8	0	0	0	0	#DIV/0!	0	0	0	0	0	#DIV/0!	0	0.045	0.212	0.1285	0.118087	0.918964	0.0835	5.8	10.1	7.95	3.04056	0.38246	2.15	0.14
김한기	235302	777	11	53	1	0	0	0.2	0.69897	1	15	24.02	0	2017.11.06	2	9	7	8	13	10.9	11.95	1.48492	0.124261	1.05	0	0.29	0.145	0.205061	1.41421	0.145	0	2.77	1.385	1.95869	1.41421	1.385	0.26	0.199	0.2295	0.0431335	0.187946	0.0305	4.1	18.8	11.45	10.3945	0.907814	7.35	0.084
김옥희	1592449	258	10	60	2	1	0	0.8	0.09691	0	16	23.41	0	2017.11.08	2	8	8	8	6.5	8.1	7.3	1.13137	0.154982	0.8	0.39	0.36	0.375	0.0212132	0.0565685	0.015	2.93	2.63	2.78	0.212132	0.0763065	0.15	0.114	0.155	0.1345	0.0289914	0.215549	0.0205	15.4	16.1	15.75	0.494975	0.031427	0.35	0.293
강종환	1593839	292	10	53	1	0	0	0.25	0.60206	-5.25	21	23.5	0	2017.11.08	1	7	7	7	5.4	5	5.2	0.282843	0.0543928	0.2	0.05	0	0.025	0.0353553	1.41421	0.025	1.17	0	0.585	0.827315	1.41421	0.585	0.091	0.08	0.0855	0.00777817	0.0909728	0.0055	16.6	15.4	16	0.848528	0.053033	0.6	0.316
한신자	721024	262	11	67	2	1	1	0.8	0.09691	1.75	15	22.5	0	2017.11.10	2	10	10	10	9.7	8.6	9.15	0.777817	0.0850074	0.55	0.29	0.34	0.315	0.0353553	0.112239	0.025	2.26	2.56	2.41	0.212132	0.0880216	0.15	0.177	0.152	0.1645	0.0176777	0.107463	0.0125	19.5	17.3	18.4	1.55563	0.0845454	1.1	0.364
정대준	791864	334	10	43	1	0	0	1	0	-4.25	15	25.02	0	2017.11.10	1	10	10	10	11.3	14.4	12.85	2.19203	0.170586	1.55	0.2	0.19	0.195	0.00707107	0.0362619	0.005	2.1	2.02	2.06	0.0565685	0.0274605	0.04	0.195	0.257	0.226	0.0438406	0.193985	0.031	19.2	21.1	20.15	1.3435	0.0666751	0.95	0.356
신복주	1646690	402	10	72	2	1	1	0.4	0.39794	0.25	17	23.88	0	2017.11.13	2	9	7	8	9.8	8.4	9.1	0.989949	0.108786	0.7	0.41	0.44	0.425	0.0212132	0.0499134	0.015	2.96	3.28	3.12	0.226274	0.0725238	0.16	0.18	0.145	0.1625	0.0247487	0.1523	0.0175	17.6	15.6	16.6	1.41421	0.0851936	1	0.325
박삼분	528071	381	10	75	2	0	1	1	0	2.5	16	22.66	0	2017.11.13	2	8	8	8	9.8	8.4	9.1	0.989949	0.108786	0.7	0.27	0.2	0.235	0.0494975	0.210628	0.035	2.49	2.31	2.4	0.127279	0.053033	0.09	0.185	0.171	0.178	0.00989949	0.0556151	0.007	16.2	15.7	15.95	0.353553	0.0221664	0.25	0.313
송희자	1260994	292	11	76	2	0	1	0.1	1	2	15	23.31	0	2017.11.13	1	8	8	8	6.2	5.6	5.9	0.424264	0.0719092	0.3	0	0	0	0	#DIV/0!	0	0	0	0	0	#DIV/0!	0	0.105	0.089	0.097	0.0113137	0.116636	0.008	12.5	12.2	12.35	0.212132	0.0171767	0.15	0.255
오영순	538730	244	10	72	2	0	1	0.7	0.154902	2	15	23.04	0	2017.11.13	2	8	10	9	5.8	8.3	7.05	1.76777	0.250747	1.25	0	0.35	0.175	0.247487	1.41421	0.175	0.17	2.61	1.39	1.72534	1.24125	1.22	0.098	0.175	0.1365	0.0544472	0.398881	0.0385	13.7	16	14.85	1.62635	0.109518	1.15	0.258
이남섭	732550	239	11	68	2	1	0	1	0	1.25	16	23.29	0	2017.11.15	1	10	8	9	5.9	5.2	5.55	0.494975	0.0891846	0.35	0.47	0.48	0.475	0.00707107	0.0148865	0.005	3.2	3.12	3.16	0.0565685	0.0179014	0.04	0.102	0.091	0.0965	0.00777817	0.0806028	0.0055	19.1	15.8	17.45	2.33345	0.133722	1.65	0.338
김순자	1470362	186	10	65	2	0	0	0.4	0.39794	-2.5	18	22.45	0	2017.11.15	1	8	8	8	3.8	3.1	3.45	0.494975	0.143471	0.35	0	0	0	0	#DIV/0!	0	0	0	0	0	#DIV/0!	0	0.064	0.064	0.064	0	0	0	11.2	13	12.1	1.27279	0.105189	0.9	0.225
권삼종	1630835	497	10	61	1	1	1	0.5	0.30103	1.5	11	23.8	0	2017.11.15	1	8	9	8.5	7.2	11.3	9.25	2.89914	0.31342	2.05	0.32	0.3	0.31	0.0141421	0.0456198	0.01	2.69	2.82	2.755	0.0919239	0.0333662	0.065	0.149	0.232	0.1905	0.0586899	0.308083	0.0415	13.9	18.3	16.1	3.11127	0.193247	2.2	0.29
황금자	306609	334	10	78	2	0	1	0.2	0.69897	0.5	17	22.04	1	2017.11.15	2	10	8	9	12.2	12.1	12.15	0.0707107	0.00581981	0.05	0	0.29	0.145	0.205061	1.41421	0.145	0	2.72	1.36	1.92333	1.41421	1.36	0.219	0.225	0.222	0.00424264	0.019111	0.003	15.2	16.6	15.9	0.989949	0.062261	0.7	0.296
양남기	1599505	438	10	61	1	0	0	0.8	0.09691	0.25	15	23.87	0	2017.11.15	2	8	8	8	7.6	9.2	8.4	1.13137	0.134687	0.8	0.27	0.21	0.24	0.0424264	0.176777	0.03	2.48	2.45	2.465	0.0212132	0.00860576	0.015	0.164	0.189	0.1765	0.0176777	0.100157	0.0125	16.8	16.6	16.7	0.141421	0.00846834	0.1	0.324
하희경	1648235	386	10	54	2	0	0	0.63	0.200659	-0.25	16	23.9	0	2017.11.17	1	8	8	8	12.9	10.3	11.6	1.83848	0.158489	1.3	0.13	0	0.065	0.0919239	1.41421	0.065	2	0	1	1.41421	1.41421	1	0.231	0.215	0.223	0.0113137	0.0507341	0.008	18.4	9.2	13.8	6.50538	0.471405	4.6	0.343
김범식	1593336	341	11	67	1	0	0	0.5	0.30103	2	17	24	0	2017.11.17	1	9	8	8.5	7.2	6.8	7	0.282843	0.0404061	0.2	0	0	0	0	#DIV/0!	0	0	0	0	0	#DIV/0!	0	0.132	0.139	0.1355	0.00494975	0.0365295	0.0035	13.7	12.5	13.1	0.848528	0.0647731	0.6	0.296
정현택	1004383	479	10	67	1	0	0	0.5	0.30103	-0.75	15	24	0	2017.11.17	2	8	8	8	10.5	12.8	11.65	1.62635	0.1396	1.15	0.27	0.25	0.26	0.0141421	0.0543928	0.01	2.94	2.81	2.875	0.0919239	0.0319735	0.065	0.179	0.219	0.199	0.0282843	0.142132	0.02	18.3	20.3	19.3	1.41421	0.0732753	1	0.34
김치선	1158788	266	10	62	1	0	0	1	0	2	15	23.46	0	2017.11.20	1	8	7	7.5	5.7	6.5	6.1	0.565685	0.0927353	0.4	0.4	0.32	0.36	0.0565685	0.157135	0.04	3.42	3.66	3.54	0.169706	0.0479394	0.12	0.092	0.109	0.1005	0.0120208	0.11961	0.0085	18.3	18.1	18.2	0.141421	0.0077704	0.1	0.343
손복수	666986	198	10	81	1	1	0	0.3	0.522879	1.25	17	22.76	0	2017.11.22	1	10	10	10	2	2.5	2.25	0.353553	0.157135	0.25	0	0	0	0	#DIV/0!	0	0	0	0	0	#DIV/0!	0	0.035	0.048	0.0415	0.00919239	0.221503	0.0065	6.4	5.4	5.9	0.707107	0.119849	0.5	0.127
최계희	1582815	303	11	76	2	0	0	0.3	0.522879	3	14	23.37	0	2017.11.27	1	9	9	9	4.5	7.7	6.1	2.26274	0.370941	1.6	0.39	0.38	0.385	0.00707107	0.0183664	0.005	3.51	3.78	3.645	0.190919	0.0523783	0.135	0.083	0.134	0.1085	0.0360624	0.332373	0.0255	16	15	15.5	0.707107	0.0456198	0.5	0.323
이정애	1649874	433		51	2	0	0	0.5	0.30103	-2	18	23.5	0	2017.11.27	1	10	10	10	12.6	12.7	12.65	0.0707107	0.00558978	0.05	0.2	0.21	0.205	0.00707107	0.034493	0.005	2.48	2.45	2.465	0.0212132	0.00860576	0.015	0.24	0.24	0.24	0	0	0	18.6	18.7	18.65	0.0707107	0.00379146	0.05	0.362
신홍식	1649421	559	10	53	1	0	0	0.6	0.221849	0.75	16	23.82	0	2017.11.28	1	7	8	7.5	11.8	12.5	12.15	0.494975	0.0407387	0.35	0.24	0.23	0.235	0.00707107	0.0300897	0.005	2.1	2.23	2.165	0.0919239	0.0424591	0.065	0.215	0.224	0.2195	0.00636396	0.028993	0.0045	17.3	18.8	18.05	1.06066	0.0587623	0.75	0.347
김판호	1650270	203	11	65	1	0	1	0.02	1.69897	1.25	41	23.27	0	2017.11.29	1			#DIV/0!	0.8	14.3	7.55	9.54594	1.26436	6.75	0	0	0	0	#DIV/0!	0	0	0	0	0	#DIV/0!	0	0.019	0.279	0.149	0.183848	1.23388	0.13	5.6	6.3	5.95	0.494975	0.083189	0.35	0.114
이진오	1428474	391	10	56	1	0	1	0.7	0.154902	-3.75	16	24.58	0	2017.11.29	2	9	10	9.5	11.5	12.4	11.95	0.636396	0.0532549	0.45	0.27	0.22	0.245	0.0353553	0.144308	0.025	2.64	2.28	2.46	0.254558	0.103479	0.18	0.208	0.217	0.2125	0.00636396	0.0299481	0.0045	19.8	20	19.9	0.141421	0.0071066	0.1	0.365
이복주	1059190	296	10	72	1	1	1	0.5	0.30103	-1	14	23.72	0	2017.11.29	2	8	8	8	9.8	0.6	5.2	6.50538	1.25104	4.6	0	0.99	0.495	0.700036	1.41421	0.495	0	5.3	2.65	3.74767	1.41421	2.65	0.207	0.012	0.1095	0.137886	1.25923	0.0975	16.1	17	16.55	0.636396	0.0384529	0.45	0.334
도관진	1650549	317	10	47	1	0	0	0.9	0.0457575	-2	14	23.6	0	2017.12.04	2	0	6	3	6	1.5	3.75	3.18198	0.848528	2.25	0	0	0	0	#DIV/0!	0	0	0	0	0	#DIV/0!	0	0.092	0.023	0.0575	0.0487904	0.848528	0.0345	13.4	10.5	11.95	2.05061	0.171599	1.45	0.254
이창환	1643838	267	11	51	2	0	0	0.9	0.0457575	0.5	13	24.74	0	2017.12.04	2	8	8	8	12.2	11.4	11.8	0.565685	0.0479394	0.4	0.21	0.22	0.215	0.00707107	0.0328887	0.005	2.76	2.72	2.74	0.0282843	0.0103227	0.02	0.232	0.221	0.2265	0.00777817	0.0343407	0.0055	18.8	18.3	18.55	0.353553	0.0190595	0.25	0.372
박문용	1651213	661	10	63	1	0	0	0.4	0.39794	1	18	24.25	0	2017.12.06	2	0	6	3	9.1	16.6	12.85	5.3033	0.412708	3.75	0	0	0	0	#DIV/0!	0	0	0	0	0	#DIV/0!	0	0.172	0.331	0.2515	0.11243	0.447038	0.0795	12.9	15.4	14.15	1.76777	0.124931	1.25	0.259
송석기	1650490	334	10	58	1	0	0	1	0	-0.75	16	24.59	0	2017.12.06	1	8	9	8.5	10.4	10.2	10.3	0.141421	0.0137302	0.1	0.34	0.33	0.335	0.00707107	0.0211077	0.005	2.95	2.87	2.91	0.0565685	0.0194394	0.04	0.183	0.187	0.185	0.00282843	0.0152888	0.002	20.7	20.9	20.8	0.141421	0.0067991	0.1	0.38
최만수	1487941	459	11	58	1	1	1	0.5	0.30103	1.75	14	22.72	0	2017.12.26	2	8	8	8	9.3	8.5	8.9	0.565685	0.0635602	0.4	0.17	0.07	0.12	0.0707107	0.589256	0.05	2.62	1.23	1.925	0.982878	0.510586	0.695	0.172	0.15	0.161	0.0155563	0.0966233	0.011	15.2	14.7	14.95	0.353553	0.0236491	0.25	0.307
김범식	1593336	250	11	67	1	0	0	0.6	0.221849	1.25	19	24	0	2017.12.29	1	7	7	7	8	5.9	6.95	1.48492	0.213658	1.05	0.26	0.49	0.375	0.162635	0.433692	0.115	3.1	3.63	3.365	0.374767	0.111372	0.265	0.164	0.134	0.149	0.0212132	0.14237	0.015	16.8	14.8	15.8	1.41421	0.0895072	1	0.412
오운영	1631048	370	6	61	1	0	0	1.2	-0.0791812	-4	16	27.98		2017.08.09	1	8	8	8	15.9	16.1	16	0.141421	0.00883883	0.1	0.11	0.09	0.1	0.0141421	0.141421	0.01	1.39	1.22	1.305	0.120208	0.0921135	0.085	0.267	0.273	0.27	0.00424264	0.0157135	0.003	20	19.2	19.6	0.565685	0.0288615	0.4	0.367
오운영	1631048	287	6	61	1	0	0	1.2	-0.0791812	-3.75	16	27.53		2017.08.09	2	10	9	9.5	16.3	13.5	14.9	1.9799	0.132879	1.4	0.14	0.16	0.15	0.0141421	0.0942809	0.01	1.57	1.79	1.68	0.155563	0.0925973	0.11	0.279	0.236	0.2575	0.0304056	0.11808	0.0215	22.2	19.9	21.05	1.62635	0.0772611	1.15	0.383
김영숙	999186	623	6	61	2	0	0	0.6	0.221849	1.5	14	22.59		2017.08.09	1	8	8	8	16.6	17	16.8	0.282843	0.0168359	0.2	0.07	0.08	0.075	0.00707107	0.0942809	0.005	1.21	1.22	1.215	0.00707107	0.00581981	0.005	0.3	0.303	0.3015	0.00212132	0.00703589	0.0015	19.6	20.5	20.05	0.636396	0.0317405	0.45	0.366
김영숙	999186	338	6	61	2	0	0	1	0	1.1	12	22.51		2017.08.09	1	10	10	10	14.1	14.6	14.35	0.353553	0.0246379	0.25	0.23	0.24	0.235	0.00707107	0.0300897	0.005	1.93	2.03	1.98	0.0707107	0.0357125	0.05	0.248	0.233	0.2405	0.0106066	0.0441023	0.0075	22.4	23	22.7	0.424264	0.01869	0.3	0.401
제순임	200408	404	6	65	2	0	1	1	0	-0.5	21	22.96		2017.06.26	1	8	8	8	16.3	13.2	14.75	2.19203	0.148612	1.55	0.09	0.06	0.075	0.0212132	0.282843	0.015	1.34	1.13	1.235	0.148492	0.120237	0.105	0.29	0.243	0.2665	0.033234	0.124706	0.0235	20	18.1	19.05	1.3435	0.0705251	0.95	0.369
박종일	1615724	343	6	66	1	0	1	1	0	0.5	18	24.27		2017.07.12	1	9	10	9.5	13.8	14.4	14.1	0.424264	0.0300897	0.3	0.14	0.14	0.14	0	0	0	1.74	1.74	1.74	0	0	0	0.25	0.253	0.2515	0.00212132	0.00843467	0.0015	19	18.3	18.65	0.494975	0.0265402	0.35	0.355
김오장	464513	472	6	68	1	1	1	0.8	0.09691	1	13	24.11		2017.07.05	1	9	9	9	17.1	17.6	17.35	0.353553	0.0203777	0.25	0.1	0.08	0.09	0.0141421	0.157135	0.01	1.68	1.32	1.5	0.254558	0.169706	0.18	0.289	0.312	0.3005	0.0162635	0.0541213	0.0115	22.2	20.5	21.35	1.20208	0.0563036	0.85	0.394
원종만	886019	347	6	68	1	1	1	0.7	0.154902	0	15	24.05		2017.06.08	1	10	10	10	16.4	17.7	17.05	0.919239	0.0539143	0.65	0.09	0.1	0.095	0.00707107	0.0744323	0.005	1.4	1.45	1.425	0.0353553	0.0248108	0.025	0.31	0.306	0.308	0.00282843	0.0091832	0.002	19.6	18.9	19.25	0.494975	0.025713	0.35	0.362
김입분	1114212	285	6	70	2	0	0	1	0	0.6	15	22.9		2017.08.09	1	10	10	10	14.4	14.8	14.6	0.282843	0.0193728	0.2	0.12	0.15	0.135	0.0212132	0.157135	0.015	1.47	1.79	1.63	0.226274	0.138819	0.16	0.261	0.267	0.264	0.00424264	0.0160706	0.003	20.2	20.1	20.15	0.0707107	0.00350921	0.05	0.369
방효자	84595	454	6	71	2	0	1	0.3	0.522879	-2.5	13	22.93		2017.06.12	1	7	10	8.5	12.5	10.5	11.5	1.41421	0.122975	1	0.16	0.17	0.121667	0.0117851	0.114624	0.00833333	1.81	2.94	2.375	0.799031	0.336434	0.565	0.248	0.168	0.273333	0.0117851	0.0441608	0.00833333	16.9	18.7	17.8	1.27279	0.0715052	0.9	0.319
이청우	456989	423	6	73	1	0	0	1	0	0.75	14	24.26		2017.08.02	1	10	9	9.5	17	16.6	16.8	0.282843	0.0168359	0.2	0.06	0.06	0.06	0	0	0	1.19	1.07	1.13	0.0848528	0.075091	0.06	0.283	0.297	0.29	0.00989949	0.0341362	0.007	20.2	18.9	19.55	0.919239	0.0470199	0.65	0.375
김주공	762897	384	6	75	1	0	0	1.25	-0.09691	-0.25	15	24.43		2017.07.31	1	10	9	9.5	15.9	16.2	16.05	0.212132	0.0132169	0.15	0.14	0.15	0.145	0.00707107	0.048766	0.005	1.86	1.99	1.925	0.0919239	0.0477527	0.065	0.268	0.263	0.2655	0.00353553	0.0133165	0.0025	20.4	20.3	20.35	0.0707107	0.00347473	0.05	0.383
윤삼월	1623813	329	6	78	2	1	1	0.3	0.522879	-0.5	19	22.33		2017.07.07	1	10	10	10	17.2	14.1	15.65	2.19203	0.140066	1.55	0.11	0.11	0.11	0	0	0	1.48	1.59	1.535	0.0777817	0.0506721	0.055	0.327	0.264	0.2955	0.0445477	0.150754	0.0315	20.5	18	19.25	1.76777	0.091832	1.25	0.382
권용문	1211171	255	6	80	1	1	1	0.6	0.221849	0.5	18	23.79		2017.08.02	1	9	8	8.5	4.5	3.9	4.2	0.424264	0.101015	0.3	0.01	0.1	0.055	0.0636396	1.15708	0.045	0.49	1.69	1.09	0.848528	0.778466	0.6	0.101	0.084	0.0925	0.0120208	0.129955	0.0085	14.9	13	13.95	1.3435	0.0963085	0.95	0.295
김기홍	1625362	593	6	83	1	0	1	0.5	0.30103	0.25	11	23.14		2017.07.12	1	7	8	7.5	16.3	16.8	16.55	0.353553	0.0213627	0.25	0.07	0.05	0.06	0.0141421	0.235702	0.01	1.26	1.01	1.135	0.176777	0.15575	0.125	0.298	0.337	0.3175	0.0275772	0.0868572	0.0195	17.1	17.2	17.15	0.0707107	0.00412307	0.05	0.333
김재숙	750854	403	6	56	2	0	0	1	0	-0.5	20	21.95		2017.08.18	1	8	9	8.5	16.7	19.2	17.95	1.76777	0.0984828	1.25	0.05	0.04	0.045	0.00707107	0.157135	0.005	0.95	0.84	0.895	0.0777817	0.086907	0.055	0.283	0.327	0.305	0.0311127	0.102009	0.022	21.2	21.3	21.25	0.0707107	0.00332756	0.05	0.376
이상미	1586587	321	6	50	2	0	0	1.5	-0.176091	-6.75	16	27.47	0	2017.10.11	1	9	8	8.5	12.8	8.9	10.85	2.75772	0.254167	1.95	0.23	0.26	0.245	0.0212132	0.0865845	0.015	2.01	2.35	2.18	0.240416	0.110283	0.17	0.211	0.151	0.181	0.0424264	0.2344	0.03	20.4	18.9	19.65	1.06066	0.0539776	0.75	0.349
이선희	482102	397	6	56	2	0	0	0.5	0.30103	0.75	12	23.31	0	2017.10.11	1	10	10	10	14	12.7	13.35	0.919239	0.0688568	0.65	0.1	0.11	0.105	0.00707107	0.0673435	0.005	1.43	1.46	1.445	0.0212132	0.0146804	0.015	0.254	0.228	0.241	0.0183848	0.0762854	0.013	19.7	19.2	19.45	0.353553	0.0181776	0.25	0.365
박민희	930248	478	6	62	2	0	0	1	0	0.75	10	23.19	0	2017.10.11	2	10	10	10	21	19.2	20.1	1.27279	0.063323	0.9	0.04	0.07	0.055	0.0212132	0.385695	0.015	0.83	1.21	1.02	0.268701	0.263432	0.19	0.36	0.32	0.34	0.0282843	0.083189	0.02	21.5	21.5	21.5	0	0	0	0.389
한남순	1642019	566	6	58	2	0	0	0.6	0.221849	-2.25	15	24.78	0	2017.10.25	2	7	9	8	14	14	14	0	0	0	0.18	0.21	0.195	0.0212132	0.108786	0.015	2.1	2.4	2.25	0.212132	0.0942809	0.15	0.2123	0.233	0.22265	0.0146371	0.0657404	0.01035	16.3	17.6	16.95	0.919239	0.0542324	0.65	0.309
이홍란	1635011	545	6	64	1	0	0	0.5	0.30103	1.25	16	22.38	0	2017.10.18	1	8	8	8	18.9	19.3	19.1	0.282843	0.0148085	0.2	0	0	0	0	#DIV/0!	0	0	0	0	0	#DIV/0!	0	0.335	0.35	0.3425	0.0106066	0.0309682	0.0075	18.1	19.3	18.7	0.848528	0.0453758	0.6	0.342
신영숙	1642947	395	6	56	2	0	0	0.5	0.30103	-0.75	15	24.76	0	2017.10.23	2	10	10	10	20.9	20.6	20.75	0.212132	0.0102232	0.15	0.05	0.05	0.05	0	0	0	1.01	1	1.005	0.00707107	0.00703589	0.005	0.373	0.356	0.3645	0.0120208	0.0329789	0.0085	22	21.7	21.85	0.212132	0.00970856	0.15	0.4
최순례	1159425	398	6	75	2	0	0	0.8	0.09691	-0.5	16	22.53	1	2017.10.23	1	10	10	10	18.1	18.2	18.15	0.0707107	0.00389591	0.05	0.11	0.1	0.105	0.00707107	0.0673435	0.005	1.49	1.41	1.45	0.0565685	0.0390128	0.04	0.331	0.333	0.332	0.00141421	0.00425968	0.001	21.4	21.5	21.45	0.0707107	0.00329654	0.05	0.397
강희자	107532	499	6	73	2	1	1	0.3	0.522879	1.75	20	23.23	1	2017.10.25	1	8	7	7.5	15.4	16.4	15.9	0.707107	0.0444721	0.5	0.05	0.04	0.045	0.00707107	0.157135	0.005	0.87	0.86	0.865	0.00707107	0.00817464	0.005	0.296	0.309	0.3025	0.00919239	0.0303881	0.0065	18.6	16.4	17.5	1.55563	0.0888934	1.1	0.348
채선홍	1603824	313	6	72	1	1	0	0.4	0.39794	1.75	13	23.27	0	2017.10.25	1	7	7	7	8.5	6.1	7.3	1.69706	0.232473	1.2	0.11	0	0.055	0.0777817	1.41421	0.055	1.87	0	0.935	1.32229	1.41421	0.935	0.16	0.101	0.1305	0.0417193	0.319688	0.0295	16	14.8	15.4	0.848528	0.0550992	0.6	0.297
김용숙	870347	337	6	56	2	1	1	0.3	0.522879	3.25	17	22.66	0	2017.10.25	1	7	7	7	6.8	6	6.4	0.565685	0.0883883	0.4	0	0	0	0	#DIV/0!	0	0	0	0	0	#DIV/0!	0	0.134	0.135	0.1345	0.000707107	0.0052573	0.0005	10.8	12.1	11.45	0.919239	0.0802829	0.65	0.226
장광자	879254	365	6	73	2	0	0	1	0	0.25	12	23.13	1	2017.10.27	2	9	9	9	15.9	13.6	14.75	1.62635	0.110261	1.15	0.15	0.11	0.13	0.0282843	0.217571	0.02	1.74	1.57	1.655	0.120208	0.0726333	0.085	0.299	0.241	0.27	0.0410122	0.151897	0.029	19.8	18.3	19.05	1.06066	0.0556777	0.75	0.374
양치권	366350	435	6	76	1	0	1	0.4	0.39794	-0.25	11	23.68	1	2017.12.13	1	9	9	9	11.7	8.3	10	2.40416	0.240416	1.7	0.18	0.29	0.235	0.0777817	0.330986	0.055	1.89	2.92	2.405	0.72832	0.302836	0.515	0.199	0.141	0.17	0.0410122	0.241248	0.029	19.9	17.8	18.85	1.48492	0.0787758	1.05	0.377
김은자	1645016	542	6	76	2	0	1	0.5	0.30103	1	20	23.46	0	2017.11.15	1	9	9	9	16.9	17.1	17	0.141421	0.0083189	0.1	0	0	0	0	#DIV/0!	0	0	0	0	0	#DIV/0!	0	0.308	0.314	0.311	0.00424264	0.0136419	0.003	19.9	18.9	19.4	0.707107	0.0364488	0.5	0.377
이옥련	904048	391	6	67	2	0	0	0.8	0.09691	1	21	23.23	0	2017.12.20	1	9	10	9.5	9.7	8.1	8.9	1.13137	0.12712	0.8	0.33	0.42	0.375	0.0636396	0.169706	0.045	2.23	2.62	2.425	0.275772	0.11372	0.195	0.223	0.19	0.2065	0.0233345	0.113	0.0165	17.1	18.6	17.85	1.06066	0.0594207	0.75	0.422
정순임	1644877	361	6	76	2	1	0	0.5	0.30103	-0.25	15	23.65	0	2017.11.22	2	8	8	8	12.1	9.8	10.95	1.62635	0.148525	1.15	0.09	0	0.045	0.0636396	1.41421	0.045	1.4	0	0.7	0.989949	1.41421	0.7	0.228	0.177	0.2025	0.0360624	0.178086	0.0255	18.1	17.3	17.7	0.565685	0.0319596	0.4	0.335
유순복	946358	380	6	78	2	1	1	0.4	0.39794	-0.75	14	22.75	1	2017.11.29	1	7	7	7	1.6	2.1	1.85	0.353553	0.19111	0.25	0	0.63	0.315	0.445477	1.41421	0.315	0	4.18	2.09	2.95571	1.41421	2.09	0.027	0.042	0.0345	0.0106066	0.307438	0.0075	14.9	15.6	15.25	0.494975	0.0324574	0.35	0.278
유순복	946358	444	6	78	2	1	1	0.5	0.30103	-0.5	15	22.7	1	2017.11.29	2	8	9	8.5	3.1	3.4	3.25	0.212132	0.0652714	0.15	0.61	0.62	0.615	0.00707107	0.0114977	0.005	3.75	3.78	3.765	0.0212132	0.00563432	0.015	0.053	0.06	0.0565	0.00494975	0.0876061	0.0035	17.4	19.1	18.25	1.20208	0.0658675	0.85	0.032
박부순	1646126	418	6	73	2	0	1	0.63	0.200659	-0.75	13	22.89	1	2017.11.06	1	10	10	10	18.7	18.6	18.65	0.0707107	0.00379146	0.05	0	0.05	0.025	0.0353553	1.41421	0.025	0	0.93	0.465	0.657609	1.41421	0.465	0.355	0.352	0.3535	0.00212132	0.00600091	0.0015	21.4	21.2	21.3	0.141421	0.0066395	0.1	0.408
양양순	183046	420	6	86	2	0	1	0.4	0.39794	-0.75	11	22.84	1	2017.11.06	2	7	7	7	6.7	8.8	7.75	1.48492	0.191603	1.05	0	0	0	0	#DIV/0!	0	0	0	0	0	#DIV/0!	0	0.117	0.151	0.134	0.0240416	0.179415	0.017	7.5	7.1	7.3	0.282843	0.0387456	0.2	0.138
손운섭	1646082	429	6	55	1	0	1	0.9	0.0457575	-4.75	16	25.51	0	2017.11.08	1	9	10	9.5	16.1	15.4	15.75	0.494975	0.031427	0.35	0.21	0.2	0.205	0.00707107	0.034493	0.005	1.93	1.96	1.945	0.0212132	0.0109065	0.015	0.261	0.249	0.255	0.00848528	0.0332756	0.006	20	20	20	0	0	0	0.366
손운섭	1646082	362	6	55	1	0	1	0.9	0.0457575	-4.25	15	25.47	0	2017.11.08	2	10	9	9.5	15.8	15.4	15.6	0.282843	0.0181309	0.2	0.1	0.09	0.095	0.00707107	0.0744323	0.005	1.69	1.45	1.57	0.169706	0.108093	0.12	0.268	0.266	0.267	0.00141421	0.00529668	0.001	19.3	18.4	18.85	0.636396	0.0337611	0.45	0.35
이성임	1476418	406	6	86	2	1	1	0.4	0.39794	-0.5	15	22.17	1	2017.11.13	1	10	9	9.5	12.5	12.8	12.65	0.212132	0.0167693	0.15	0.24	0.24	0.24	0	0	0	2.27	2.35	2.31	0.0565685	0.0244885	0.04	0.234	0.243	0.2385	0.00636396	0.0266833	0.0045	18.7	18	18.35	0.494975	0.0269741	0.35	0.371
안춘권	1647093	409	6	71	1	1	1	1	0	-1.5	18	24.03	0	2017.11.29	2	8	9	8.5	15.3	16.8	16.05	1.06066	0.0660847	0.75	0.17	0.15	0.16	0.0141421	0.0883883	0.01	1.89	1.81	1.85	0.0565685	0.0305776	0.04	0.271	0.3	0.2855	0.0205061	0.0718252	0.0145	19.6	20.9	20.25	0.919239	0.0453945	0.65	0.363
표정난	1647586	544	6	55	2	0	0	0.5	0.30103	-0.75	17	24.15	0	2017.11.13	1	10	9	9.5	17.7	17.9	17.8	0.141421	0.00794502	0.1	0.06	0.07	0.065	0.00707107	0.108786	0.005	1.03	1.21	1.12	0.127279	0.113642	0.09	0.301	0.305	0.303	0.00282843	0.00933474	0.002	21.8	21.8	21.8	0	0	0	0.394
유선종	1648343	242	6	76	2	0	1	0.6	0.221849	-0.25	17	22.93	1	2017.11.17	1	10	10	10	7.4	6.6	7	0.565685	0.0808122	0.4	0.4	0.42	0.41	0.0141421	0.034493	0.01	2.77	3.04	2.905	0.190919	0.0657208	0.135	0.126	0.113	0.1195	0.00919239	0.0769238	0.0065	20.8	19.8	20.3	0.707107	0.0348328	0.5	0.371
양희주	1184914	373	6	59	1	0	1	1	0	-1.5	14	23.75	0	2017.11.20	2	10	10	10	10.7	9.2	9.95	1.06066	0.106599	0.75	0.37	0.37	0.37	0	0	0	2.53	2.73	2.63	0.141421	0.0537724	0.1	0.188	0.16	0.174	0.019799	0.113787	0.014	21.9	20.8	21.35	0.777817	0.0364317	0.55	0.39
최상임	1649110	301	6	76	2	0	0	0.6	0.221849	1.75	15	23.71	0	2017.11.22	1	8	7	7.5	9.6	8.4	9	0.848528	0.0942809	0.6	0.26	0	0.13	0.183848	1.41421	0.13	2.44	0	1.22	1.72534	1.41421	1.22	0.172	0.144	0.158	0.019799	0.12531	0.014	17.1	14.7	15.9	1.69706	0.106733	1.2	0.32
김계순	874193	452	6	73	2	0	0	1	0	3.5	13	22.86	0	2017.11.22	1	9	9	9	17.5	18.8	18.15	0.919239	0.0506468	0.65	0.04	0	0.02	0.0282843	1.41421	0.02	0.87	0	0.435	0.615183	1.41421	0.435	0.318	0.334	0.326	0.0113137	0.0347046	0.008	19.8	19.6	19.7	0.141421	0.00717875	0.1	0.382
최미자	1616797	355	6	74	2	0	0	0.4	0.39794	-1.25	15	23.52	0	2017.11.23	1	8	9	8.5	3.4	2.6	3	0.565685	0.188562	0.4	0.98	1.12	1.05	0.0989949	0.0942809	0.07	5.31	5.73	5.52	0.296985	0.0538016	0.21	0.079	0.07	0.0745	0.00636396	0.0854223	0.0045	15.8	15.7	15.75	0.0707107	0.00448957	0.05	0.336
김홍운	1648663	448	6	67	1	0	0	0.125	0.90309	-0.75	16	31.28	1	2017.11.28	1	7	7	7	6.6	6.2	6.4	0.282843	0.0441942	0.2	0	0.28	0.14	0.19799	1.41421	0.14	0	2.36	1.18	1.66877	1.41421	1.18	0.114	0.113	0.1135	0.000707107	0.00623002	0.0005	17	16.3	16.65	0.494975	0.0297282	0.35	0.32
유순복	946358	437	6	78	2	1	1	0.4	0.39794	-0.5	17	22.7	1	2017.11.29	2	8	9	8.5	3.1	3.4	3.25	0.212132	0.0652714	0.15	0.61	0.62	0.615	0.00707107	0.0114977	0.005	3.75	3.78	3.765	0.0212132	0.00563432	0.015	0.053	0.06	0.0565	0.00494975	0.0876061	0.0035	17.4	19.1	18.25	1.20208	0.0658675	0.85	0.32
이광수	1377264	383	6	66	1	0	1	1	0	0.5	17	23.29	0	2017.12.01	2	10	8	9	15.3	23.3	19.3	5.65685	0.293101	4	0.08	0.07	0.075	0.00707107	0.0942809	0.005	1.3	1.26	1.28	0.0282843	0.0220971	0.02	0.268	0.222	0.245	0.0325269	0.132763	0.023	21.5	17.8	19.65	2.6163	0.133145	1.85	0.383
이규환	29423	410	6	78	2	0	1	0.5	0.30103	0.5	15	24.01	0	2017.12.01	2	10	10	10	19.2	18.9	19.05	0.212132	0.0111355	0.15	0.1	0.09	0.095	0.00707107	0.0744323	0.005	1.47	1.33	1.4	0.0989949	0.0707107	0.07	0.351	0.343	0.347	0.00565685	0.0163022	0.004	21.5	21.6	21.55	0.0707107	0.00328124	0.05	0.39
황옥연	1635983	342	6	80	2	0	0	0.8	0.09691	0.25	16	23.23	0	2017.12.04	2	8	8	8	11.1	7.3	9.2	2.68701	0.292066	1.9	0.12	0.12	0.12	0	0	0	1.65	1.58	1.615	0.0494975	0.0306486	0.035	0.182	0.114	0.148	0.0480833	0.324887	0.034	17.5	15.7	16.6	1.27279	0.0766742	0.9	0.322
최원숙	1651115	556	6	51	2	0	0	0.6	0.221849	0.5	19	23.84	0	2017.12.05	2	8	7	7.5	19.7	20.5	20.1	0.565685	0.0281436	0.4	0	0	0	0	#DIV/0!	0	0	0	0	0	#DIV/0!	0	0.7	0.385	0.5425	0.222739	0.410578	0.1575	20.5	18.2	19.35	1.62635	0.0840489	1.15	0.5
허인심	1651032	413	6	72	2	0	0	0.5	0.30103	1.5	12	23.81	0	2017.12.06	2	8	9	8.5	10.4	15.2	12.8	3.39411	0.265165	2.4	0.22	0	0.11	0.155563	1.41421	0.11	2.13	0	1.065	1.50614	1.41421	1.065	0.177	0.262	0.2195	0.0601041	0.273823	0.0425	16.3	20.4	18.35	2.89914	0.157991	2.05	0.302
김갑용	1153184	389	6	70	1	1	1	0.6	0.221849	0.5	14	23.78	1	2017.12.20	1	10	10	10	8.2	15.1	11.65	4.87904	0.418801	3.45	0.34	0.29	0.315	0.0353553	0.112239	0.025	2.77	2.35	2.56	0.296985	0.11601	0.21	0.202	0.334	0.268	0.0933381	0.348276	0.066	16.1	17.7	16.9	1.13137	0.066945	0.8	0.414
김갑용	1153184	337	6	70	1	1	1	0.6	0.221849	0.25	15	23.62	1	2017.12.20	2	7	8	7.5	0.5	9.4	4.95	6.29325	1.27136	4.45	0.07	0.06	0.065	0.00707107	0.108786	0.005	1.25	0.95	1.1	0.212132	0.192847	0.15	0.011	0.229	0.12	0.154149	1.28458	0.109	7.7	14.3	11	4.6669	0.424264	3.3	0.18
이옥련	904048	396	6	67	2	0	0	1	0	1.5	20	23.23	0	2017.12.20	1	9	10	9.5	9.7	8.1	8.9	1.13137	0.12712	0.8	0.33	0.42	0.375	0.0636396	0.169706	0.045	2.23	2.62	2.425	0.275772	0.11372	0.195	0.223	0.19	0.2065	0.0233345	0.113	0.0165	17.1	18.6	17.85	1.06066	0.0594207	0.75	0.422
이영옥	1651679	499	6	38	2	0	0	0.5	0.30103	-2.75	15	25.16	0	2017.12.20	2	9	9	9	16.5	16.8	16.65	0.212132	0.0127407	0.15	0	0	0	0	#DIV/0!	0	0	0	0	0	#DIV/0!	0	0.396	0.387	0.3915	0.00636396	0.0162553	0.0045	14.3	15.1	14.7	0.565685	0.038482	0.4	0.322
박홍란	1600216	302	3-1	74	2	0	0	0.4	0.39794	-1.5	16	25.44		2017.07.05	1	8	10	9	9.3	11.7	10.5	1.69706	0.161624	1.2	0.25	0.27	0.26	0.0141421	0.0543928	0.01	2.61	2.41	2.51	0.141421	0.0563432	0.1	0.157	0.207	0.182	0.0353553	0.19426	0.025	18	17.9	17.95	0.0707107	0.00393931	0.05	0.326
성영자	664067	519	3-3	79	2	0	0	0.2	0.69897	-1.25	12	22.41		2017.07.17	1	10	10	10	13.2	13.7	13.45	0.353553	0.0262865	0.25	0.17	0.18	0.175	0.00707107	0.0404061	0.005	1.86	2.18	2.02	0.226274	0.112017	0.16	0.23	0.233	0.2315	0.00212132	0.00916337	0.0015	20	20.2	20.1	0.141421	0.00703589	0.1	0.376
장미애	454780	233	3-2	58	2	0	0	0.5	0.30103	0.25	17	23.67		2017.07.17	1	10	10	10	12.5	13.9	13.2	0.989949	0.0749962	0.7	0.15	0.13	0.14	0.0141421	0.101015	0.01	1.79	1.76	1.775	0.0212132	0.0119511	0.015	0.235	0.251	0.243	0.0113137	0.0465585	0.008	18.3	20.1	19.2	1.27279	0.0662913	0.9	0.349
박홍란	1600216	302	3-1	74	2	0	0	0.4	0.39794	-1.5	16	25.44		2017.07.05	1	8	10	9	9.3	11.7	10.5	1.69706	0.161624	1.2	0.25	0.27	0.26	0.0141421	0.0543928	0.01	2.61	2.41	2.51	0.141421	0.0563432	0.1	0.157	0.207	0.182	0.0353553	0.19426	0.025	18	17.9	17.95	0.0707107	0.00393931	0.05	0.326
임경철	256109	239	3-1	77	1	0	0	0.8	0.09691	2.25	9	23.37		2017.07.24	1	9	9	9	7.1	5.5	6.3	1.13137	0.179583	0.8	0.2	0.09	0.145	0.0777817	0.536426	0.055	2.39	1.57	1.98	0.579828	0.292842	0.41	0.127	0.101	0.114	0.0183848	0.16127	0.013	18.2	15.9	17.05	1.62635	0.0953868	1.15	0.347
김장홍	1178744	272	3-2	56	1	1	0	0.8	0.09691	-0.5	16	24	0	2017.10.11	2	8	9	8.5	7.1	8.2	7.65	0.777817	0.101675	0.55	0.3	0	0.15	0.212132	1.41421	0.15	2.51	0.12	1.315	1.68999	1.28516	1.195	0.134	0.156	0.145	0.0155563	0.107285	0.011	16.3	18.2	17.25	1.3435	0.0778842	0.95	0.302
이정분	344106	469	3-1	63	2	0	0	0.6	0.221849	1	17	23.84	0	2017.10.18	2	8	8	8	11.2	15.7	13.45	3.18198	0.236578	2.25	0.1	0.04	0.07	0.0424264	0.606092	0.03	1.75	1.03	1.39	0.509117	0.366271	0.36	0.187	0.255	0.221	0.0480833	0.217571	0.034	17.1	19.3	18.2	1.55563	0.0854744	1.1	0.314
박인순	456841	453	3-2	61	2	0	0	0.7	0.154902	0.25	18	23.18	0	2017.10.23	1	9	9	9	9.4	9.6	9.5	0.141421	0.0148865	0.1	0.36	0.36	0.36	0	0	0	2.74	2.61	2.675	0.0919239	0.0343641	0.065	0.167	0.174	0.1705	0.00494975	0.0290308	0.0035	22.7	21.3	22	0.989949	0.0449977	0.7	0.405
조보귀래	213289	177	3-1	58	2	0	0	0.5	0.30103	1	15	23.1	0	2017.10.25	2	8	10	9	12	13.5	12.75	1.06066	0.083189	0.75	0.05	0.21	0.13	0.113137	0.870285	0.08	1.1	2.3	1.7	0.848528	0.499134	0.6	0.204	0.236	0.22	0.0226274	0.102852	0.016	19.2	21.5	20.35	1.62635	0.0799187	1.15	0.344
임헌무	910133	299	3-2	68	1	0	1	0.6	0.221849	-0.5	11	24.69	1	2017.10.25	2	8	8	8	4.8	5.4	5.1	0.424264	0.083189	0.3	0.39	0.4	0.395	0.00707107	0.0179014	0.005	2.91	3.08	2.995	0.120208	0.0401363	0.085	0.08	0.093	0.0865	0.00919239	0.10627	0.0065	16.8	16.8	16.8	0	0	0	0.303
김미림	1644422	236	3-2	50	2	0	0	1.2	-0.0791812	-5.25	15	24.66	0	2017.10.27	1	10	10	10	7.7	8.1	7.9	0.282843	0.0358029	0.2	0.42	0.44	0.43	0.0141421	0.0328887	0.01	2.67	2.79	2.73	0.0848528	0.0310816	0.06	0.143	0.138	0.1405	0.00353553	0.0251639	0.0025	21.4	21.5	21.45	0.0707107	0.00329654	0.05	0.383
윤병조	1083137	328	3-1	77	1	0	1	0.2	0.69897	-0.25	16	23.2	0	2017.10.27	1	7	8	7.5	3.4	7.4	5.4	2.82843	0.523783	2	0.03	0	0.015	0.0212132	1.41421	0.015	0.77	0	0.385	0.544472	1.41421	0.385	0.056	0.122	0.089	0.046669	0.524371	0.033	13.7	14.7	14.2	0.707107	0.0497963	0.5	0.271
윤병조	1083137	305	3-1	77	1	0	1	0.3	0.522879	0	16	22.84	0	2017.10.27	2	7	8	7.5	11	10	10.5	0.707107	0.0673435	0.5	0.09	0.17	0.13	0.0565685	0.435143	0.04	1.56	2.16	1.86	0.424264	0.228099	0.3	0.206	0.194	0.2	0.00848528	0.0424264	0.006	17	15.4	16.2	1.13137	0.0698377	0.8	0.334
우태식	390509	277	3-2	66	1	0	1	0.32	0.49485	-0.25	15	23.48	0	2017.11.01	2	9	7	8	6.4	1.2	3.8	3.67696	0.96762	2.6	0.28	0.05	0.165	0.162635	0.985664	0.115	2.88	1.03	1.955	1.30815	0.669129	0.925	0.105	0.021	0.063	0.059397	0.942809	0.042	18	10.7	14.35	5.16188	0.359713	3.65	0.33
한대흠	790194	262	3-2	79	1	0	1	0.6	0.221849	1	12	25.22	0	2017.11.06	1	10	9	9.5	9.3	5.8	7.55	2.47487	0.327798	1.75	0.2	0.22	0.21	0.0141421	0.0673435	0.01	1.86	2.2	2.03	0.240416	0.118432	0.17	0.161	0.1	0.1305	0.0431335	0.330525	0.0305	17.9	14.4	16.15	2.47487	0.153243	1.75	0.336
이기중	283627	410	3-2	70	1	0	0	0.6	0.221849	2	16	23.77	0	2017.11.08	2	7	9	8	6.3	8	7.15	1.20208	0.168123	0.85	0	0.34	0.17	0.240416	1.41421	0.17	0	2.97	1.485	2.10011	1.41421	1.485	0.115	0.144	0.1295	0.0205061	0.158348	0.0145	16.2	18.6	17.4	1.69706	0.097532	1.2	0.303
김인순	1646427	367	3-2	78	2	0	1	0.2	0.69897	1	14	23.31	0	2017.11.15	1	9	8	8.5	10.4	7.7	9.05	1.90919	0.21096	1.35	0.48	0.49	0.485	0.00707107	0.0145795	0.005	4.1	4.38	4.24	0.19799	0.0466957	0.14	0.177	0.14	0.1585	0.026163	0.165066	0.0185	18.2	18.6	18.4	0.282843	0.0153719	0.2	0.342
이수현	781847	227	3-2	59	2	0	0	0.8	0.09691	-1.5	10	23.16	0	2017.11.15	2	10	10	10	8.1	7.9	8	0.141421	0.0176777	0.1	0.35	0.33	0.34	0.0141421	0.0415945	0.01	2.76	2.77	2.765	0.00707107	0.00255735	0.005	0.136	0.144	0.14	0.00565685	0.0404061	0.004	19.4	18.6	19	0.565685	0.0297729	0.4	0.348
이미자	323541	407	3-2	68	2	0	1	0.8	0.09691	1.5	19	24.66	0	2017.11.17	2	7	9	8	11.2	11.1	11.15	0.0707107	0.00634176	0.05	0.18	0.25	0.215	0.0494975	0.230221	0.035	1.91	2.49	2.2	0.410122	0.186419	0.29	0.191	0.196	0.1935	0.00353553	0.0182715	0.0025	17.9	19.8	18.85	1.3435	0.0712734	0.95	0.332
김기옥	566182	171	3-1	71	1	0	1	0.2	0.69897	-2.5	16	24.29	0	2017.11.20	2	7	7	7	10	7.2	8.6	1.9799	0.230221	1.4	0	0	0	0	#DIV/0!	0	0	0	0	0	#DIV/0!	0	0.165	0.116	0.1405	0.0346482	0.246607	0.0245	13	11.2	12.1	1.27279	0.105189	0.9	0.25
[truncated: 6 more columns]

## Sheet: center 솎은것
이름	ID	CMT	진단명 Dr:5 BRVO:10 ERM:6 CNV:3-1 PCV:3-2 RAP:3-3	나이	성별 남자 : 1 여자 : 2	DM 없으면 : 0 있으면 : 1	HTN 없으면 : 0 있으면 : 1	BCVA	logMAR	S.E.	IOP	AXL	Cataract OP유무 했으면 1 수술 안했으면 0		ODOS	Signal strength		mean	A_Central		mean	SD	COV	TRTSD	P_Central		mean	SD	COV	TRTSD	A full		mean	SD	COV	TRTSD	P full		mean	SD	COV	TRTSD
서기정	1630738	265	5	55	1	1	0	0.9	0.0457575	-1.25	20	22.71	0	2017.07.26	1	9	9	9	6.3	6	6.15	0.212132	0.034493	0.15	0.113	0.105	0.109	0.00565685	0.0518977	0.004	12.9	13.4	13.15	0.353553	0.0268862	0.25	0.268	0.28	0.274	0.00848528	0.0309682	0.006
송천호	1595942	477	5	55	1	1	0	0.8	0.09691	-1	18	23.4	0	2017.08.23	1	8	9	8.5	11.1	13.2	12.15	1.48492	0.122216	1.05	0.188	0.229	0.2085	0.0289914	0.139047	0.0205	17.7	19.1	18.4	0.989949	0.0538016	0.7	0.344	0.372	0.358	0.019799	0.0553044	0.014
연재숙	1636025	335	5	53	2	1	0	0.63	0.200659	1.5	17	22.8		2017.08.30	2	8	8	8	8	9.2	8.6	0.848528	0.0986661	0.6	0.164	0.172	0.168	0.00565685	0.0336718	0.004	17.7	18.1	17.9	0.282843	0.0158013	0.2	0.346	0.354	0.35	0.00565685	0.0161624	0.004
정진완	1636243	344	5	51	1	1	1	0.7	0.154902	-0.75	14	24.08	1	2017.09.06	1	9	9	9	8.2	8.9	8.55	0.494975	0.0578918	0.35	0.148	0.164	0.156	0.0113137	0.0725238	0.008	18.4	18.9	18.65	0.353553	0.0189573	0.25	0.341	0.345	0.343	0.00282843	0.00824614	0.002
최향화	1287271	304	5	55	2	1	1	0.9	0.0457575	-3.25	20	24.93	0	2017.08.14	1	8	9	8.5	6.4	7.5	6.95	0.777817	0.111916	0.55	0.11	0.127	0.1185	0.0120208	0.101441	0.0085	17.6	17.8	17.7	0.141421	0.00798991	0.1	0.324	0.333	0.3285	0.00636396	0.0193728	0.0045
성낙한	1632803	525	5	49	1	1	1	0.7	0.154902	0.25	14	22.68	0	2017.08.11	2	9	9	9	13.9	14.4	14.15	0.353553	0.0249861	0.25	0.234	0.25	0.242	0.0113137	0.0467509	0.008	18.6	19	18.8	0.282843	0.0150448	0.2	0.369	0.375	0.372	0.00424264	0.0114049	0.003
이순원	1024386	332	5	65	1	1	1	0.9	0.0457575	2.5	16	24.44	0	2017.06.28	2	8	9	8.5	8.2	8.7	8.45	0.353553	0.0418406	0.25	0.146	0.146	0.146	0	0	0	18.3	19.3	18.8	0.707107	0.0376121	0.5	0.341	0.352	0.3465	0.00777817	0.0224478	0.0055
이창훈	1629682	387	5	49	1	1	0	0.7	0.154902	1	14	24.14	0	2017.08.04	1	8	8	8	11.3	10.6	10.95	0.494975	0.0452032	0.35	0.178	0.17	0.174	0.00565685	0.0325107	0.004	17.5	17.2	17.35	0.212132	0.0122266	0.15	0.348	0.346	0.347	0.00141421	0.00407554	0.001	0
이순금	1191453	426	5	74	2	1	1	0.25	0.60206	0.5	15	23.8	1	2017.06.28	1	9	8	8.5	10.4	9.4	9.9	0.707107	0.0714249	0.5	0.185	0.167	0.176	0.0127279	0.0723177	0.009	19	17.2	18.1	1.27279	0.07032	0.9	0.34	0.305	0.3225	0.0247487	0.0767403	0.0175
윤연희	1643097	356	5	44	2	1	0	0.3	0.522879	-3.5	22	23.79	0	2017.10.23	2	9	7	8	14.4	10.4	12.4	2.82843	0.228099	2	0.257	0.187	0.222	0.0494975	0.222962	0.035	18.8	16.6	17.7	1.55563	0.087889	1.1	0.363	0.318	0.3405	0.0318198	0.0934502	0.0225
김이순	995416	653	5	54	2	1	1	0.4	0.39794	1	21	24.46	1	2017.10.27	1	8	8	8	1.8	2.8	2.3	0.707107	0.307438	0.5	0.066	0.062	0.064	0.00282843	0.0441942	0.002	15.4	14.6	15	0.565685	0.0377124	0.4	0.335	0.3	0.3175	0.0247487	0.0779488	0.0175
김용진	766668	715	5	46	1	1	0	0.25	0.60206	1.75	14	23.35	0	2017.10.27	2	7	8	7.5	14.9	13.5	14.2	0.989949	0.0697148	0.7	0.278	0.26	0.269	0.0127279	0.0473157	0.009	18	18.4	18.2	0.282843	0.0155408	0.2	0.362	0.367	0.3645	0.00353553	0.00969968	0.0025
김성근	487961	406	5	71	1	1	1	0.6	0.221849	0	16	24	1	2017.11.08	1	8	8	8	12.2	7.7	9.95	3.18198	0.319797	2.25	0.239	0.196	0.2175	0.0304056	0.139796	0.0215	20.5	17.2	18.85	2.33345	0.123791	1.65	0.392	0.37	0.381	0.0155563	0.0408303	0.011
유병준	1630361	525	5	52	1	1	1	0.4	0.39794	0.5	19	23.25	0	2017.11.10	1	9	9	9	13.3	14.1	13.7	0.565685	0.0412909	0.4	0.251	0.271	0.261	0.0141421	0.0541844	0.01	18.8	19.4	19.1	0.424264	0.0222128	0.3	0.38	0.386	0.383	0.00424264	0.0110774	0.003
유병준	1630361	643	5	52	1	1	1	0.3	0.522879	1	21	22.96	0	2017.11.10	2	8	8	8	13.3	11.9	12.6	0.989949	0.0785674	0.7	0.253	0.222	0.2375	0.0219203	0.092296	0.0155	17	17.2	17.1	0.141421	0.00827025	0.1	0.334	0.337	0.3355	0.00212132	0.00632286	0.0015
최근순	808328	320	5	50	2	1	0	1	0	-0.75	14	23.99	1		1	8	9	8.5	6.1	7.2	6.65	0.777817	0.116965	0.55	0.113	0.135	0.124	0.0155563	0.125454	0.011	15.5	17.4	16.45	1.3435	0.0816719	0.95	0.307	0.35	0.3285	0.0304056	0.0925589	0.0215
최근순	808328	669	5	50	2	1	0	0.6	0.221849	-0.25	14	24	1		2	9	8	8.5	4.1	0.6	2.35	2.47487	1.05314	1.75	0.078	0.01	0.044	0.0480833	1.0928	0.034	9.3	5.8	7.55	2.47487	0.327798	1.75	0.187	0.119	0.153	0.0480833	0.31427	0.034
김문자	376551	417	10	72	2	0	0	0.8	0.09691	-2	17	23.38	0	2017.08.21	1	7	7	7	10.8	13.7	12.25	2.05061	0.167397	1.45	0.194	0.269	0.2315	0.053033	0.229084	0.0375	14.6	17.5	16.05	2.05061	0.127764	1.45	0.289	0.341	0.315	0.0367696	0.116729	0.026
김선자	1635989	447	10	61	2	0	1	0.4	0.39794	0	15	24.02	0	2017.08.30	2	9	9	9	11.5	9.4	10.45	1.48492	0.142098	1.05	0.192	0.181	0.1865	0.00777817	0.041706	0.0055	17.2	16.9	17.05	0.212132	0.0124418	0.15	0.313	0.317	0.315	0.00282843	0.00897913	0.002
오천석	1014936	331	10	68	1	1	1	0.32	0.49485	1.2	18	23.45	0	2017.08.25	2	10	8	9	6.7	8.5	7.6	1.27279	0.167473	0.9	0.135	0.173	0.154	0.0268701	0.174481	0.019	15.4	14.6	15	0.565685	0.0377124	0.4	0.314	0.293	0.3035	0.0148492	0.0489267	0.0105
유승원	943311	334	10	65	2	0	0	0.8	0.09691	-1.375	15	24.85	0	2017.08.31	2	10	8	9	12.9	10.7	11.8	1.55563	0.131833	1.1	0.231	0.181	0.206	0.0353553	0.171628	0.025	19.4	18.2	18.8	0.848528	0.0451345	0.6	0.357	0.33	0.3435	0.0190919	0.0555804	0.0135
천성숙	1512236	278	10	51	2	0	0	1	0	0.25	14	24.28	0	2017.08.11	2	10	10	10	10.9	12.4	11.65	1.06066	0.0910438	0.75	0.2	0.224	0.212	0.0169706	0.0800498	0.012	20.3	21.5	20.9	0.848528	0.0405994	0.6	0.376	0.395	0.3855	0.013435	0.0348509	0.0095
최병동	1119806	476	10	52	1	0	0	0.7	0.154902	-5	20	25.07	0	2017.08.29	1	7	7	7	11.6	14.4	13	1.9799	0.1523	1.4	0.253	0.283	0.268	0.0212132	0.0791537	0.015	13.5	14.8	14.15	0.919239	0.0649639	0.65	0.256	0.275	0.2655	0.013435	0.0506027	0.0095
최인섭	1635742	353	10	76	1	0	0	0.9	0.0457575	1.75	14	23.54	0	2017.08.28	2	9	9	9	5.8	6.8	6.3	0.707107	0.112239	0.5	0.112	0.133	0.1225	0.0148492	0.121218	0.0105	17.1	19	18.05	1.3435	0.0744323	0.95	0.319	0.36	0.3395	0.0289914	0.0853943	0.0205
이은숙	1620027	455	10	55	2	1	1	0.8	0.09691	-1.75	21	23.86	0	2017.05.22	2	6	7	6.5	6.7	7.4	7.05	0.494975	0.0702092	0.35	0.12	0.125	0.1225	0.00353553	0.0288615	0.0025	15.8	16.8	16.3	0.707107	0.0433808	0.5	0.298	0.315	0.3065	0.0120208	0.0392196	0.0085
최경자	665120	670	11	57	2	0	0	0.2	0.69897	0.75	21	23.83	0	2017.10.18	1	6	7	6.5	7	11.4	9.2	3.11127	0.338182	2.2	0.12	0.212	0.166	0.0650538	0.391891	0.046	15.4	17.7	16.55	1.62635	0.0982686	1.15	0.305	0.348	0.3265	0.0304056	0.0931259	0.0215
전재명	622305	309	11	66	1	0	1	0.63	0.200659	-0.75	13	23.93	1	2017.10.23	1	10	10	10	10.6	10	10.3	0.424264	0.0411907	0.3	0.189	0.174	0.1815	0.0106066	0.0584386	0.0075	18	17.6	17.8	0.282843	0.01589	0.2	0.339	0.33	0.3345	0.00636396	0.0190253	0.0045
송기업	1644590	242	11	79	1	0	1	1	0	-0.5	28	23.22	1	2017.10.27	1	10	9	9.5	4.9	2.6	3.75	1.62635	0.433692	1.15	0.088	0.042	0.065	0.0325269	0.500414	0.023	14.8	10.6	12.7	2.96985	0.233846	2.1	0.287	0.212	0.2495	0.053033	0.212557	0.0375
유부심	1369539	568	11	75	2	0	0	0.5	0.30103	-0.25	17	22.75	1	2017.10.30	1	8	8	8	14.3	5.1	9.7	6.50538	0.670658	4.6	0.362	0.121	0.2415	0.170413	0.705643	0.1205	20.2	11.5	15.85	6.15183	0.388128	4.35	0.431	0.256	0.3435	0.123744	0.360244	0.0875
김영연	454931	532	10	78	2	1	1	0.4	0.39794	0.5	18	22	1	2017.10.30	2	10		10	1.9	10.5	6.2	6.08112	0.980826	4.3	0.066	0.184	0.125	0.0834386	0.667509	0.059	15.3	17.6	16.45	1.62635	0.098866	1.15	0.315	0.336	0.3255	0.0148492	0.0456198	0.0105
라유순	989848	583	11	68	2	0	0	0.32	0.49485	-1.5	15	22.77	0	2017.11.06	2	9	8	8.5	1.7	11.3	6.5	6.78823	1.04434	4.8	0.045	0.212	0.1285	0.118087	0.918964	0.0835	5.8	10.1	7.95	3.04056	0.38246	2.15	0.14	0.205	0.1725	0.0459619	0.266446	0.0325
김한기	235302	777	11	53	1	0	0	0.2	0.69897	1	15	24.02	0	2017.11.06	2	9	7	8	13	10.9	11.95	1.48492	0.124261	1.05	0.26	0.199	0.2295	0.0431335	0.187946	0.0305	4.1	18.8	11.45	10.3945	0.907814	7.35	0.084	0.372	0.228	0.203647	0.893188	0.144
김옥희	1592449	258	10	60	2	1	0	0.8	0.09691	0	16	23.41	0	2017.11.08	2	8	8	8	6.5	8.1	7.3	1.13137	0.154982	0.8	0.114	0.155	0.1345	0.0289914	0.215549	0.0205	15.4	16.1	15.75	0.494975	0.031427	0.35	0.293	0.312	0.3025	0.013435	0.0444133	0.0095
강종환	1593839	292	10	53	1	0	0	0.25	0.60206	-5.25	21	23.5	0	2017.11.08	1	7	7	7	5.4	5	5.2	0.282843	0.0543928	0.2	0.091	0.08	0.0855	0.00777817	0.0909728	0.0055	16.6	15.4	16	0.848528	0.053033	0.6	0.316	0.294	0.305	0.0155563	0.0510044	0.011
한신자	721024	262	11	67	2	1	1	0.8	0.09691	1.75	15	22.5	0	2017.11.10	2	10	10	10	9.7	8.6	9.15	0.777817	0.0850074	0.55	0.177	0.152	0.1645	0.0176777	0.107463	0.0125	19.5	17.3	18.4	1.55563	0.0845454	1.1	0.364	0.325	0.3445	0.0275772	0.0800498	0.0195
정대준	791864	334	10	43	1	0	0	1	0	-4.25	15	25.02	0	2017.11.10	1	10	10	10	11.3	14.4	12.85	2.19203	0.170586	1.55	0.195	0.257	0.226	0.0438406	0.193985	0.031	19.2	21.1	20.15	1.3435	0.0666751	0.95	0.356	0.384	0.37	0.019799	0.0535108	0.014
신복주	1646690	402	10	72	2	1	1	0.4	0.39794	0.25	17	23.88	0	2017.11.13	2	9	7	8	9.8	8.4	9.1	0.989949	0.108786	0.7	0.18	0.145	0.1625	0.0247487	0.1523	0.0175	17.6	15.6	16.6	1.41421	0.0851936	1	0.325	0.286	0.3055	0.0275772	0.090269	0.0195
박삼분	528071	381	10	75	2	0	1	1	0	2.5	16	22.66	0	2017.11.13	2	8	8	8	9.8	8.4	9.1	0.989949	0.108786	0.7	0.185	0.171	0.178	0.00989949	0.0556151	0.007	16.2	15.7	15.95	0.353553	0.0221664	0.25	0.313	0.306	0.3095	0.00494975	0.0159927	0.0035
송희자	1260994	292	11	76	2	0	1	0.1	1	2	15	23.31	0	2017.11.13	1	8	8	8	6.2	5.6	5.9	0.424264	0.0719092	0.3	0.105	0.089	0.097	0.0113137	0.116636	0.008	12.5	12.2	12.35	0.212132	0.0171767	0.15	0.255	0.252	0.2535	0.00212132	0.00836813	0.0015
오영순	538730	244	10	72	2	0	1	0.7	0.154902	2	15	23.04	0	2017.11.13	2	8	10	9	5.8	8.3	7.05	1.76777	0.250747	1.25	0.098	0.175	0.1365	0.0544472	0.398881	0.0385	13.7	16	14.85	1.62635	0.109518	1.15	0.258	0.318	0.288	0.0424264	0.147314	0.03
이남섭	732550	239	11	68	2	1	0	1	0	1.25	16	23.29	0	2017.11.15	1	10	8	9	5.9	5.2	5.55	0.494975	0.0891846	0.35	0.102	0.091	0.0965	0.00777817	0.0806028	0.0055	19.1	15.8	17.45	2.33345	0.133722	1.65	0.338	0.287	0.3125	0.0360624	0.1154	0.0255
김순자	1470362	186	10	65	2	0	0	0.4	0.39794	-2.5	18	22.45	0	2017.11.15	1	8	8	8	3.8	3.1	3.45	0.494975	0.143471	0.35	0.064	0.064	0.064	0	0	0	11.2	13	12.1	1.27279	0.105189	0.9	0.225	0.272	0.2485	0.033234	0.133739	0.0235
권삼종	1630835	497	10	61	1	1	1	0.5	0.30103	1.5	11	23.8	0	2017.11.15	1	8	9	8.5	7.2	11.3	9.25	2.89914	0.31342	2.05	0.149	0.232	0.1905	0.0586899	0.308083	0.0415	13.9	18.3	16.1	3.11127	0.193247	2.2	0.29	0.364	0.327	0.0523259	0.160018	0.037
황금자	306609	334	10	78	2	0	1	0.2	0.69897	0.5	17	22.04	1	2017.11.15	2	10	8	9	12.2	12.1	12.15	0.0707107	0.00581981	0.05	0.219	0.225	0.222	0.00424264	0.019111	0.003	15.2	16.6	15.9	0.989949	0.062261	0.7	0.296	0.322	0.309	0.0183848	0.0594977	0.013
양남기	1599505	438	10	61	1	0	0	0.8	0.09691	0.25	15	23.87	0	2017.11.15	2	8	8	8	7.6	9.2	8.4	1.13137	0.134687	0.8	0.164	0.189	0.1765	0.0176777	0.100157	0.0125	16.8	16.6	16.7	0.141421	0.00846834	0.1	0.324	0.326	0.325	0.00141421	0.00435143	0.001
하희경	1648235	386	10	54	2	0	0	0.63	0.200659	-0.25	16	23.9	0	2017.11.17	1	8	8	8	12.9	10.3	11.6	1.83848	0.158489	1.3	0.231	0.215	0.223	0.0113137	0.0507341	0.008	18.4	9.2	13.8	6.50538	0.471405	4.6	0.343	0.181	0.262	0.114551	0.437219	0.081
김범식	1593336	341	11	67	1	0	0	0.5	0.30103	2	17	24	0	2017.11.17	1	9	8	8.5	7.2	6.8	7	0.282843	0.0404061	0.2	0.132	0.139	0.1355	0.00494975	0.0365295	0.0035	13.7	12.5	13.1	0.848528	0.0647731	0.6	0.296	0.273	0.2845	0.0162635	0.057165	0.0115
정현택	1004383	479	10	67	1	0	0	0.5	0.30103	-0.75	15	24	0	2017.11.17	2	8	8	8	10.5	12.8	11.65	1.62635	0.1396	1.15	0.179	0.219	0.199	0.0282843	0.142132	0.02	18.3	20.3	19.3	1.41421	0.0732753	1	0.34	0.367	0.3535	0.0190919	0.0540082	0.0135
김치선	1158788	266	10	62	1	0	0	1	0	2	15	23.46	0	2017.11.20	1	8	7	7.5	5.7	6.5	6.1	0.565685	0.0927353	0.4	0.092	0.109	0.1005	0.0120208	0.11961	0.0085	18.3	18.1	18.2	0.141421	0.0077704	0.1	0.343	0.346	0.3445	0.00212132	0.00615768	0.0015
손복수	666986	198	10	81	1	1	0	0.3	0.522879	1.25	17	22.76	0	2017.11.22	1	10	10	10	2	2.5	2.25	0.353553	0.157135	0.25	0.035	0.048	0.0415	0.00919239	0.221503	0.0065	6.4	5.4	5.9	0.707107	0.119849	0.5	0.127	0.106	0.1165	0.0148492	0.127461	0.0105
최계희	1582815	303	11	76	2	0	0	0.3	0.522879	3	14	23.37	0	2017.11.27	1	9	9	9	4.5	7.7	6.1	2.26274	0.370941	1.6	0.083	0.134	0.1085	0.0360624	0.332373	0.0255	16	15	15.5	0.707107	0.0456198	0.5	0.323	0.314	0.3185	0.00636396	0.019981	0.0045
신홍식	1649421	559	10	53	1	0	0	0.6	0.221849	0.75	16	23.82	0	2017.11.28	1	7	8	7.5	11.8	12.5	12.15	0.494975	0.0407387	0.35	0.215	0.224	0.2195	0.00636396	0.028993	0.0045	17.3	18.8	18.05	1.06066	0.0587623	0.75	0.347	0.363	0.355	0.0113137	0.0318696	0.008
김판호	1650270	203	11	65	1	0	1	0.02	1.69897	1.25	41	23.27	0	2017.11.29	1	9	9	9	0.8	14.3	7.55	9.54594	1.26436	6.75	0.019	0.279	0.149	0.183848	1.23388	0.13	5.6	6.3	5.95	0.494975	0.083189	0.35	0.114	0.127	0.1205	0.00919239	0.0762854	0.0065
이진오	1428474	391	10	56	1	0	1	0.7	0.154902	-3.75	16	24.58	0	2017.11.29	2	9	10	9.5	11.5	12.4	11.95	0.636396	0.0532549	0.45	0.208	0.217	0.2125	0.00636396	0.0299481	0.0045	19.8	20	19.9	0.141421	0.0071066	0.1	0.365	0.37	0.3675	0.00353553	0.0096205	0.0025
이복주	1059190	296	10	72	1	1	1	0.5	0.30103	-1	14	23.72	0	2017.11.29	2	8	8	8	9.8	0.6	5.2	6.50538	1.25104	4.6	0.207	0.012	0.1095	0.137886	1.25923	0.0975	16.1	17	16.55	0.636396	0.0384529	0.45	0.334	0.357	0.3455	0.0162635	0.0470722	0.0115
도관진	1650549	317	10	47	1	0	0	0.9	0.0457575	-2	14	23.6	0	2017.12.04	2	0	6	3	6	1.5	3.75	3.18198	0.848528	2.25	0.092	0.023	0.0575	0.0487904	0.848528	0.0345	13.4	10.5	11.95	2.05061	0.171599	1.45	0.254	0.204	0.229	0.0353553	0.15439	0.025
이창환	1643838	267	11	51	2	0	0	0.9	0.0457575	0.5	13	24.74	0	2017.12.04	2	8	8	8	12.2	11.4	11.8	0.565685	0.0479394	0.4	0.232	0.221	0.2265	0.00777817	0.0343407	0.0055	18.8	18.3	18.55	0.353553	0.0190595	0.25	0.372	0.355	0.3635	0.0120208	0.0330696	0.0085
박문용	1651213	661	10	63	1	0	0	0.4	0.39794	1	18	24.25	0	2017.12.06	2	0	6	3	9.1	16.6	12.85	5.3033	0.412708	3.75	0.172	0.331	0.2515	0.11243	0.447038	0.0795	12.9	15.4	14.15	1.76777	0.124931	1.25	0.259	0.305	0.282	0.0325269	0.115344	0.023
최만수	1487941	459	11	58	1	1	1	0.5	0.30103	1.75	14	22.72	0	2017.12.26	2	8	8	8	9.3	8.5	8.9	0.565685	0.0635602	0.4	0.172	0.15	0.161	0.0155563	0.0966233	0.011	15.2	14.7	14.95	0.353553	0.0236491	0.25	0.307	0.29	0.2985	0.0120208	0.0402707	0.0085
김범식	1593336	250	11	67	1	0	0	0.6	0.221849	1.25	19	24	0	2017.12.29	1	7	7	7	8	5.9	6.95	1.48492	0.213658	1.05	0.164	0.134	0.149	0.0212132	0.14237	0.015	16.8	14.8	15.8	1.41421	0.0895072	1	0.412	0.376	0.394	0.0254558	0.0646087	0.018
오운영	1631048	287	6	61	1	0	0	1.2	-0.0791812	-3.75	16	27.53		2017.08.09	2	10	9	9.5	16.3	13.5	14.9	1.9799	0.132879	1.4	0.279	0.236	0.2575	0.0304056	0.11808	0.0215	22.2	19.9	21.05	1.62635	0.0772611	1.15	0.383	0.35	0.3665	0.0233345	0.0636686	0.0165
김영숙	999186	338	6	61	2	0	0	1	0	1.1	12	22.51		2017.08.09	1	10	10	10	14.1	14.6	14.35	0.353553	0.0246379	0.25	0.248	0.233	0.2405	0.0106066	0.0441023	0.0075	22.4	23	22.7	0.424264	0.01869	0.3	0.401	0.403	0.402	0.00141421	0.00351794	0.001
제순임	200408	404	6	65	2	0	1	1	0	-0.5	21	22.96		2017.06.26	1	8	8	8	16.3	13.2	14.75	2.19203	0.148612	1.55	0.29	0.243	0.2665	0.033234	0.124706	0.0235	20	18.1	19.05	1.3435	0.0705251	0.95	0.369	0.346	0.3575	0.0162635	0.0454922	0.0115
박종일	1615724	343	6	66	1	0	1	1	0	0.5	18	24.27		2017.07.12	1	9	10	9.5	13.8	14.4	14.1	0.424264	0.0300897	0.3	0.25	0.253	0.2515	0.00212132	0.00843467	0.0015	19	18.3	18.65	0.494975	0.0265402	0.35	0.355	0.343	0.349	0.00848528	0.0243131	0.006
김오장	464513	472	6	68	1	1	1	0.8	0.09691	1	13	24.11		2017.07.05	1	9	9	9	17.1	17.6	17.35	0.353553	0.0203777	0.25	0.289	0.312	0.3005	0.0162635	0.0541213	0.0115	22.2	20.5	21.35	1.20208	0.0563036	0.85	0.394	0.377	0.3855	0.0120208	0.0311824	0.0085
원종만	886019	347	6	68	1	1	1	0.7	0.154902	0	15	24.05		2017.06.08	1	10	10	10	16.4	17.7	17.05	0.919239	0.0539143	0.65	0.31	0.306	0.308	0.00282843	0.0091832	0.002	19.6	18.9	19.25	0.494975	0.025713	0.35	0.362	0.345	0.3535	0.0120208	0.0340051	0.0085
방효자	84595	454	6	71	2	0	1	0.3	0.522879	-2.5	13	22.93		2017.06.12	1	7	10	8.5	12.5	10.5	11.5	1.41421	0.122975	1	0.248	0.168	0.27075	0.0159099	0.0597712	0.01125	16.9	18.7	17.8	1.27279	0.0715052	0.9	0.319	0.336	0.369	0.0122565	0.0336966	0.00866667
윤삼월	1623813	329	6	78	2	1	1	0.3	0.522879	-0.5	19	22.33		2017.07.07	1	10	10	10	17.2	14.1	15.65	2.19203	0.140066	1.55	0.327	0.264	0.2955	0.0445477	0.150754	0.0315	20.5	18	19.25	1.76777	0.091832	1.25	0.382	0.339	0.3605	0.0304056	0.0843428	0.0215
권용문	1211171	255	6	80	1	1	1	0.6	0.221849	0.5	18	23.79		2017.08.02	1	9	8	8.5	4.5	3.9	4.2	0.424264	0.101015	0.3	0.101	0.084	0.0925	0.0120208	0.129955	0.0085	14.9	13	13.95	1.3435	0.0963085	0.95	0.295	0.249	0.272	0.0325269	0.119584	0.023
김기홍	1625362	593	6	83	1	0	1	0.5	0.30103	0.25	11	23.14		2017.07.12	1	7	8	7.5	16.3	16.8	16.55	0.353553	0.0213627	0.25	0.298	0.337	0.3175	0.0275772	0.0868572	0.0195	17.1	17.2	17.15	0.0707107	0.00412307	0.05	0.333	0.334	0.3335	0.000707107	0.00212026	0.0005
김재숙	750854	403	6	56	2	0	0	1	0	-0.5	20	21.95		2017.08.18	1	8	9	8.5	16.7	19.2	17.95	1.76777	0.0984828	1.25	0.283	0.327	0.305	0.0311127	0.102009	0.022	21.2	21.3	21.25	0.0707107	0.00332756	0.05	0.376	0.376	0.376	0	0	0
이상미	1586587	321	6	50	2	0	0	1.5	-0.176091	-6.75	16	27.47	0	2017.10.11	1	9	8	8.5	12.8	8.9	10.85	2.75772	0.254167	1.95	0.211	0.151	0.181	0.0424264	0.2344	0.03	20.4	18.9	19.65	1.06066	0.0539776	0.75	0.349	0.342	0.3455	0.00494975	0.0143263	0.0035
이선희	482102	397	6	56	2	0	0	0.5	0.30103	0.75	12	23.31	0	2017.10.11	1	10	10	10	14	12.7	13.35	0.919239	0.0688568	0.65	0.254	0.228	0.241	0.0183848	0.0762854	0.013	19.7	19.2	19.45	0.353553	0.0181776	0.25	0.365	0.35	0.3575	0.0106066	0.0296688	0.0075
박민희	930248	478	6	62	2	0	0	1	0	0.75	10	23.19	0	2017.10.11	2	10	10	10	21	19.2	20.1	1.27279	0.063323	0.9	0.36	0.32	0.34	0.0282843	0.083189	0.02	21.5	21.5	21.5	0	0	0	0.389	0.379	0.384	0.00707107	0.0184142	0.005
강희자	107532	499	6	73	2	1	1	0.3	0.522879	1.75	20	23.23	1	2017.10.25	1	8	7	7.5	15.4	16.4	15.9	0.707107	0.0444721	0.5	0.296	0.309	0.3025	0.00919239	0.0303881	0.0065	18.6	16.4	17.5	1.55563	0.0888934	1.1	0.348	0.321	0.3345	0.0190919	0.0570759	0.0135
채선홍	1603824	313	6	72	1	1	0	0.4	0.39794	1.75	13	23.27	0	2017.10.25	1	7	7	7	8.5	6.1	7.3	1.69706	0.232473	1.2	0.16	0.101	0.1305	0.0417193	0.319688	0.0295	16	14.8	15.4	0.848528	0.0550992	0.6	0.297	0.278	0.2875	0.013435	0.0467305	0.0095
김용숙	870347	337	6	56	2	1	1	0.3	0.522879	3.25	17	22.66	0	2017.10.25	1	7	7	7	6.8	6	6.4	0.565685	0.0883883	0.4	0.134	0.135	0.1345	0.000707107	0.0052573	0.0005	10.8	12.1	11.45	0.919239	0.0802829	0.65	0.226	0.245	0.2355	0.013435	0.057049	0.0095
장광자	879254	365	6	73	2	0	0	1	0	0.25	12	23.13	1	2017.10.27	2	9	9	9	15.9	13.6	14.75	1.62635	0.110261	1.15	0.299	0.241	0.27	0.0410122	0.151897	0.029	19.8	18.3	19.05	1.06066	0.0556777	0.75	0.374	0.348	0.361	0.0183848	0.0509274	0.013
양치권	366350	435	6	76	1	0	1	0.4	0.39794	-0.25	11	23.68	1	2017.12.13	1	9	9	9	11.7	8.3	10	2.40416	0.240416	1.7	0.199	0.141	0.17	0.0410122	0.241248	0.029	19.9	17.8	18.85	1.48492	0.0787758	1.05	0.377	0.338	0.3575	0.0275772	0.0771389	0.0195
김은자	1645016	542	6	76	2	0	1	0.5	0.30103	1	20	23.46	0	2017.11.15	1	9	9	9	16.9	17.1	17	0.141421	0.0083189	0.1	0.308	0.314	0.311	0.00424264	0.0136419	0.003	19.9	18.9	19.4	0.707107	0.0364488	0.5	0.377	0.365	0.371	0.00848528	0.0228714	0.006
이옥련	904048	391	6	67	2	0	0	0.8	0.09691	1	21	23.23	0	2017.12.20	1	9	10	9.5	9.7	8.1	8.9	1.13137	0.12712	0.8	0.223	0.19	0.2065	0.0233345	0.113	0.0165	17.1	18.6	17.85	1.06066	0.0594207	0.75	0.422	0.454	0.438	0.0226274	0.0516608	0.016
정순임	1644877	361	6	76	2	1	0	0.5	0.30103	-0.25	15	23.65	0	2017.11.22	2	8	8	8	12.1	9.8	10.95	1.62635	0.148525	1.15	0.228	0.177	0.2025	0.0360624	0.178086	0.0255	18.1	17.3	17.7	0.565685	0.0319596	0.4	0.335	0.317	0.326	0.0127279	0.0390427	0.009
유순복	946358	380	6	78	2	1	1	0.4	0.39794	-0.75	14	22.75	1	2017.11.29	1	7	7	7	1.6	2.1	1.85	0.353553	0.19111	0.25	0.027	0.042	0.0345	0.0106066	0.307438	0.0075	14.9	15.6	15.25	0.494975	0.0324574	0.35	0.278	0.292	0.285	0.00989949	0.0347351	0.007
유순복	946358	444	6	78	2	1	1	0.5	0.30103	-0.5	15	22.7	1	2017.11.29	2	8	9	8.5	3.1	3.4	3.25	0.212132	0.0652714	0.15	0.053	0.06	0.0565	0.00494975	0.0876061	0.0035	17.4	19.1	18.25	1.20208	0.0658675	0.85	0.032	0.348	0.19	0.223446	1.17603	0.158
박부순	1646126	418	6	73	2	0	1	0.63	0.200659	-0.75	13	22.89	1	2017.11.06	1	10	10	10	18.7	18.6	18.65	0.0707107	0.00379146	0.05	0.355	0.352	0.3535	0.00212132	0.00600091	0.0015	21.4	21.2	21.3	0.141421	0.0066395	0.1	0.408	0.399	0.4035	0.00636396	0.0157719	0.0045
양양순	183046	420	6	86	2	0	1	0.4	0.39794	-0.75	11	22.84	1	2017.11.06	2	7	7	7	6.7	8.8	7.75	1.48492	0.191603	1.05	0.117	0.151	0.134	0.0240416	0.179415	0.017	7.5	7.1	7.3	0.282843	0.0387456	0.2	0.138	0.134	0.136	0.00282843	0.0207973	0.002
손운섭	1646082	429	6	55	1	0	1	0.9	0.0457575	-4.75	16	25.51	0	2017.11.08	1	9	10	9.5	16.1	15.4	15.75	0.494975	0.031427	0.35	0.261	0.249	0.255	0.00848528	0.0332756	0.006	20	20	20	0	0	0	0.366	0.362	0.364	0.00282843	0.0077704	0.002
안춘권	1647093	409	6	71	1	1	1	1	0	-1.5	18	24.03	0	2017.11.29	2	8	9	8.5	15.3	16.8	16.05	1.06066	0.0660847	0.75	0.271	0.3	0.2855	0.0205061	0.0718252	0.0145	19.6	20.9	20.25	0.919239	0.0453945	0.65	0.363	0.381	0.372	0.0127279	0.0342148	0.009
표정난	1647586	544	6	55	2	0	0	0.5	0.30103	-0.75	17	24.15	0	2017.11.13	1	10	9	9.5	17.7	17.9	17.8	0.141421	0.00794502	0.1	0.301	0.305	0.303	0.00282843	0.00933474	0.002	21.8	21.8	21.8	0	0	0	0.394	0.389	0.3915	0.00353553	0.00903074	0.0025
유선종	1648343	242	6	76	2	0	1	0.6	0.221849	-0.25	17	22.93	1	2017.11.17	1	10	10	10	7.4	6.6	7	0.565685	0.0808122	0.4	0.126	0.113	0.1195	0.00919239	0.0769238	0.0065	20.8	19.8	20.3	0.707107	0.0348328	0.5	0.371	0.359	0.365	0.00848528	0.0232473	0.006
양희주	1184914	373	6	59	1	0	1	1	0	-1.5	14	23.75	0	2017.11.20	2	10	10	10	10.7	9.2	9.95	1.06066	0.106599	0.75	0.188	0.16	0.174	0.019799	0.113787	0.014	21.9	20.8	21.35	0.777817	0.0364317	0.55	0.39	0.366	0.378	0.0169706	0.0448957	0.012
최상임	1649110	301	6	76	2	0	0	0.6	0.221849	1.75	15	23.71	0	2017.11.22	1	8	7	7.5	9.6	8.4	9	0.848528	0.0942809	0.6	0.172	0.144	0.158	0.019799	0.12531	0.014	17.1	14.7	15.9	1.69706	0.106733	1.2	0.32	0.275	0.2975	0.0318198	0.106957	0.0225
김계순	874193	452	6	73	2	0	0	1	0	3.5	13	22.86	0	2017.11.22	1	9	9	9	17.5	18.8	18.15	0.919239	0.0506468	0.65	0.318	0.334	0.326	0.0113137	0.0347046	0.008	19.8	19.6	19.7	0.141421	0.00717875	0.1	0.382	0.369	0.3755	0.00919239	0.0244804	0.0065
최미자	1616797	355	6	74	2	0	0	0.4	0.39794	-1.25	15	23.52	0	2017.11.23	1	8	9	8.5	3.4	2.6	3	0.565685	0.188562	0.4	0.079	0.07	0.0745	0.00636396	0.0854223	0.0045	15.8	15.7	15.75	0.0707107	0.00448957	0.05	0.336	0.332	0.334	0.00282843	0.00846834	0.002
김홍운	1648663	448	6	67	1	0	0	0.125	0.90309	-0.75	16	31.28	1	2017.11.28	1	7	7	7	6.6	6.2	6.4	0.282843	0.0441942	0.2	0.114	0.113	0.1135	0.000707107	0.00623002	0.0005	17	16.3	16.65	0.494975	0.0297282	0.35	0.32	0.306	0.313	0.00989949	0.0316278	0.007
유순복	946358	437	6	78	2	1	1	0.4	0.39794	-0.5	17	22.7	1	2017.11.29	2	8	9	8.5	3.1	3.4	3.25	0.212132	0.0652714	0.15	0.053	0.06	0.0565	0.00494975	0.0876061	0.0035	17.4	19.1	18.25	1.20208	0.0658675	0.85	0.32	0.348	0.334	0.019799	0.0592784	0.014
이광수	1377264	383	6	66	1	0	1	1	0	0.5	17	23.29	0	2017.12.01	2	10	8	9	15.3	23.3	19.3	5.65685	0.293101	4	0.268	0.222	0.245	0.0325269	0.132763	0.023	21.5	17.8	19.65	2.6163	0.133145	1.85	0.383	0.325	0.354	0.0410122	0.115854	0.029
황옥연	1635983	342	6	80	2	0	0	0.8	0.09691	0.25	16	23.23	0	2017.12.04	2	8	8	8	11.1	7.3	9.2	2.68701	0.292066	1.9	0.182	0.114	0.148	0.0480833	0.324887	0.034	17.5	15.7	16.6	1.27279	0.0766742	0.9	0.322	0.295	0.3085	0.0190919	0.0618862	0.0135
최원숙	1651115	556	6	51	2	0	0	0.6	0.221849	0.5	19	23.84	0	2017.12.05	2	8	7	7.5	19.7	20.5	20.1	0.565685	0.0281436	0.4	0.7	0.385	0.5425	0.222739	0.410578	0.1575	20.5	18.2	19.35	1.62635	0.0840489	1.15	0.5	0.357	0.4285	0.101116	0.235977	0.0715
허인심	1651032	413	6	72	2	0	0	0.5	0.30103	1.5	12	23.81	0	2017.12.06	2	8	9	8.5	10.4	15.2	12.8	3.39411	0.265165	2.4	0.177	0.262	0.2195	0.0601041	0.273823	0.0425	16.3	20.4	18.35	2.89914	0.157991	2.05	0.302	0.365	0.3335	0.0445477	0.133576	0.0315
김갑용	1153184	389	6	70	1	1	1	0.6	0.221849	0.5	14	23.78	1	2017.12.20	1	10	10	10	8.2	15.1	11.65	4.87904	0.418801	3.45	0.202	0.334	0.268	0.0933381	0.348276	0.066	16.1	17.7	16.9	1.13137	0.066945	0.8	0.414	0.454	0.434	0.0282843	0.0651711	0.02
김갑용	1153184	337	6	70	1	1	1	0.6	0.221849	0.25	15	23.62	1	2017.12.20	2	7	8	7.5	0.5	9.4	4.95	6.29325	1.27136	4.45	0.011	0.229	0.12	0.154149	1.28458	0.109	7.7	14.3	11	4.6669	0.424264	3.3	0.18	0.351	0.2655	0.120915	0.455425	0.0855
이옥련	904048	396	6	67	2	0	0	1	0	1.5	20	23.23	0	2017.12.20	1	9	10	9.5	9.7	8.1	8.9	1.13137	0.12712	0.8	0.223	0.19	0.2065	0.0233345	0.113	0.0165	17.1	18.6	17.85	1.06066	0.0594207	0.75	0.422	0.454	0.438	0.0226274	0.0516608	0.016
박홍란	1600216	302	3-1	74	2	0	0	0.4	0.39794	-1.5	16	25.44		2017.07.05	1	8	10	9	9.3	11.7	10.5	1.69706	0.161624	1.2	0.157	0.207	0.182	0.0353553	0.19426	0.025	18	17.9	17.95	0.0707107	0.00393931	0.05	0.326	0.323	0.3245	0.00212132	0.0065372	0.0015
성영자	664067	519	3-3	79	2	0	0	0.2	0.69897	-1.25	12	22.41		2017.07.17	1	10	10	10	13.2	13.7	13.45	0.353553	0.0262865	0.25	0.23	0.233	0.2315	0.00212132	0.00916337	0.0015	20	20.2	20.1	0.141421	0.00703589	0.1	0.376	0.379	0.3775	0.00212132	0.00561939	0.0015
장미애	454780	233	3-2	58	2	0	0	0.5	0.30103	0.25	17	23.67		2017.07.17	1	10	10	10	12.5	13.9	13.2	0.989949	0.0749962	0.7	0.235	0.251	0.243	0.0113137	0.0465585	0.008	18.3	20.1	19.2	1.27279	0.0662913	0.9	0.349	0.369	0.359	0.0141421	0.0393931	0.01
박홍란	1600216	302	3-1	74	2	0	0	0.4	0.39794	-1.5	16	25.44		2017.07.05	1	8	10	9	9.3	11.7	10.5	1.69706	0.161624	1.2	0.157	0.207	0.182	0.0353553	0.19426	0.025	18	17.9	17.95	0.0707107	0.00393931	0.05	0.326	0.323	0.3245	0.00212132	0.0065372	0.0015
임경철	256109	239	3-1	77	1	0	0	0.8	0.09691	2.25	9	23.37		2017.07.24	1	9	9	9	7.1	5.5	6.3	1.13137	0.179583	0.8	0.127	0.101	0.114	0.0183848	0.16127	0.013	18.2	15.9	17.05	1.62635	0.0953868	1.15	0.347	0.301	0.324	0.0325269	0.100392	0.023
김장홍	1178744	272	3-2	56	1	1	0	0.8	0.09691	-0.5	16	24	0	2017.10.11	2	8	9	8.5	7.1	8.2	7.65	0.777817	0.101675	0.55	0.134	0.156	0.145	0.0155563	0.107285	0.011	16.3	18.2	17.25	1.3435	0.0778842	0.95	0.302	0.336	0.319	0.0240416	0.0753656	0.017
이정분	344106	469	3-1	63	2	0	0	0.6	0.221849	1	17	23.84	0	2017.10.18	2	8	8	8	11.2	15.7	13.45	3.18198	0.236578	2.25	0.187	0.255	0.221	0.0480833	0.217571	0.034	17.1	19.3	18.2	1.55563	0.0854744	1.1	0.314	0.349	0.3315	0.0247487	0.0746568	0.0175
조보귀래	213289	177	3-1	58	2	0	0	0.5	0.30103	1	15	23.1	0	2017.10.25	2	8	10	9	12	13.5	12.75	1.06066	0.083189	0.75	0.204	0.236	0.22	0.0226274	0.102852	0.016	19.2	21.5	20.35	1.62635	0.0799187	1.15	0.344	0.386	0.365	0.0296985	0.0813657	0.021
임헌무	910133	299	3-2	68	1	0	1	0.6	0.221849	-0.5	11	24.69	1	2017.10.25	2	8	8	8	4.8	5.4	5.1	0.424264	0.083189	0.3	0.08	0.093	0.0865	0.00919239	0.10627	0.0065	16.8	16.8	16.8	0	0	0	0.303	0.303	0.303	0	0	0
김미림	1644422	236	3-2	50	2	0	0	1.2	-0.0791812	-5.25	15	24.66	0	2017.10.27	1	10	10	10	7.7	8.1	7.9	0.282843	0.0358029	0.2	0.143	0.138	0.1405	0.00353553	0.0251639	0.0025	21.4	21.5	21.45	0.0707107	0.00329654	0.05	0.383	0.38	0.3815	0.00212132	0.00556047	0.0015
윤병조	1083137	328	3-1	77	1	0	1	0.2	0.69897	-0.25	16	23.2	0	2017.10.27	1	7	8	7.5	3.4	7.4	5.4	2.82843	0.523783	2	0.056	0.122	0.089	0.046669	0.524371	0.033	13.7	14.7	14.2	0.707107	0.0497963	0.5	0.271	0.293	0.282	0.0155563	0.0551644	0.011
윤병조	1083137	305	3-1	77	1	0	1	0.3	0.522879	0	16	22.84	0	2017.10.27	2	7	8	7.5	11	10	10.5	0.707107	0.0673435	0.5	0.206	0.194	0.2	0.00848528	0.0424264	0.006	17	15.4	16.2	1.13137	0.0698377	0.8	0.334	0.306	0.32	0.019799	0.0618718	0.014
우태식	390509	277	3-2	66	1	0	1	0.32	0.49485	-0.25	15	23.48	0	2017.11.01	2	9	7	8	6.4	1.2	3.8	3.67696	0.96762	2.6	0.105	0.021	0.063	0.059397	0.942809	0.042	18	10.7	14.35	5.16188	0.359713	3.65	0.33	0.21	0.27	0.0848528	0.31427	0.06
한대흠	790194	262	3-2	79	1	0	1	0.6	0.221849	1	12	25.22	0	2017.11.06	1	10	9	9.5	9.3	5.8	7.55	2.47487	0.327798	1.75	0.161	0.1	0.1305	0.0431335	0.330525	0.0305	17.9	14.4	16.15	2.47487	0.153243	1.75	0.336	0.273	0.3045	0.0445477	0.146298	0.0315
이기중	283627	410	3-2	70	1	0	0	0.6	0.221849	2	16	23.77	0	2017.11.08	2	7	9	8	6.3	8	7.15	1.20208	0.168123	0.85	0.115	0.144	0.1295	0.0205061	0.158348	0.0145	16.2	18.6	17.4	1.69706	0.097532	1.2	0.303	0.343	0.323	0.0282843	0.0875674	0.02
김인순	1646427	367	3-2	78	2	0	1	0.2	0.69897	1	14	23.31	0	2017.11.15	1	9	8	8.5	10.4	7.7	9.05	1.90919	0.21096	1.35	0.177	0.14	0.1585	0.026163	0.165066	0.0185	18.2	18.6	18.4	0.282843	0.0153719	0.2	0.342	0.352	0.347	0.00707107	0.0203777	0.005
김기옥	566182	171	3-1	71	1	0	1	0.2	0.69897	-2.5	16	24.29	0	2017.11.20	2	7	7	7	10	7.2	8.6	1.9799	0.230221	1.4	0.165	0.116	0.1405	0.0346482	0.246607	0.0245	13	11.2	12.1	1.27279	0.105189	0.9	0.25	0.216	0.233	0.0240416	0.103183	0.017
																							0.20119

## Sheet: center 솎은결과
		기술통계량
	N	최소값	최대값	평균	표준편차
VDCCOV	120	0	1.27	0.2012	0.26474
PDCCOV	120	0	1.28	0.1966	0.26017
VDFCOV	120	0	0.91	0.0813	0.11472
PDFCOV	120	0	1.18	0.0855	0.1494
			급내 상관계수 VDC									급내 상관계수 PDC									급내 상관계수VDF									급내 상관계수
		95% 신뢰구간			실제 값 0(으)로 F 검정						95% 신뢰구간			실제 값 0(으)로 F 검정						95% 신뢰구간			실제 값 0(으)로 F 검정						95% 신뢰구간			실제 값 0(으)로 F 검정
	급내 상관관계a	하한값	상한값	값	df1	df2	유의확률			급내 상관관계a	하한값	상한값	값	df1	df2	유의확률			급내 상관관계a	하한값	상한값	값	df1	df2	유의확률			급내 상관관계a	하한값	상한값	값	df1	df2	유의확률
단일 측도	.751b	0.661	0.82	7.035	119	119	0		단일 측도	.693b	0.587	0.775	5.511	119	119	0		단일 측도	.716b	0.616	0.793	6.042	119	119	0		단일 측도	.608b	0.482	0.71	4.108	119	119	0
평균 측도	.858c	0.796	0.901	7.035	119	119	0		평균 측도	.819c	0.74	0.874	5.511	119	119	0		평균 측도	.834c	0.763	0.885	6.042	119	119	0		평균 측도	.757c	0.651	0.83	4.108	119	119	0
			계수(a)								계수(a)								계수(a)								계수(a)								계수(a)								계수(a)
모형		비표준화 계수		표준화 계수				모형		비표준화 계수		표준화 계수				모형		비표준화 계수		표준화 계수				모형		비표준화 계수		표준화 계수				모형		비표준화 계수		표준화 계수				모형		비표준화 계수		표준화 계수				모형
		B	표준오차	베타	t	유의확률				B	표준오차	베타	t	유의확률				B	표준오차	베타	t	유의확률				B	표준오차	베타	t	유의확률				B	표준오차	베타	t	유의확률				B	표준오차	베타	t	유의확률
1	(상수)	0.128	0.034		3.752	0		1	(상수)	0.575	0.175		3.296	0.001		1	(상수)	0.179	0.082		2.193	0.03		1	(상수)	0.435	0.057		7.6	0		1	(상수)	0.613	0.511		1.2	0.233		1	(상수)	0.201	0.024		8.272	0		1	(상수)
	logMAR	0.266	0.09	0.264	2.968	0.004			SS	-0.044	0.02	-0.195	-2.164	0.033			CMT	5.647e-05	0	0.026	0.279	0.781			VDCmean	-0.023	0.005	-0.378	-4.44	0			AXL	-0.017	0.022	-0.074	-0.807	0.421			SE	-0.002	0.013	-0.013	-0.145	0.885			age
a. 종속변수: VDCCOV								a. 종속변수: VDCCOV								a. 종속변수: VDCCOV								a. 종속변수: VDCCOV								a. 종속변수: VDCCOV								a. 종속변수: VDCCOV								a. 종속변수: VDCCOV
			계수(a)								계수(a)								계수(a)								계수(a)								계수(a)								계수(a)
모형		비표준화 계수		표준화 계수				모형		비표준화 계수		표준화 계수				모형		비표준화 계수		표준화 계수				모형		비표준화 계수		표준화 계수				모형		비표준화 계수		표준화 계수				모형		비표준화 계수		표준화 계수				모형
		B	표준오차	베타	t	유의확률				B	표준오차	베타	t	유의확률				B	표준오차	베타	t	유의확률				B	표준오차	베타	t	유의확률				B	표준오차	베타	t	유의확률				B	표준오차	베타	t	유의확률
1	(상수)	0.127	0.034		3.78	0		1	(상수)	0.617	0.17		3.622	0		1	(상수)	0.184	0.08		2.288	0.024		1	(상수)	0.362	0.057		6.335	0		1	(상수)	0.616	0.502		1.227	0.222		1	(상수)	0.197	0.024		8.231	0		1	(상수)
	logMAR	0.253	0.088	0.255	2.867	0.005			SS	-0.05	0.02	-0.224	-2.492	0.014			CMT	3.282e-05	0	0.015	0.165	0.869			PDCmean	-0.897	0.284	-0.279	-3.158	0.002			AXL	-0.018	0.021	-0.077	-0.837	0.404			SE	-0.001	0.013	-0.005	-0.056	0.956			age
a. 종속변수: PDCCOV								a. 종속변수: PDCCOV								a. 종속변수: PDCCOV								a. 종속변수: PDCCOV								a. 종속변수: PDCCOV								a. 종속변수: PDCCOV								a. 종속변수: PDCCOV
			계수(a)								계수(a)								계수(a)																계수(a)								계수(a)
모형		비표준화 계수		표준화 계수				모형		비표준화 계수		표준화 계수				모형		비표준화 계수		표준화 계수												모형		비표준화 계수		표준화 계수				모형		비표준화 계수		표준화 계수				모형
		B	표준오차	베타	t	유의확률				B	표준오차	베타	t	유의확률				B	표준오차	베타	t	유의확률												B	표준오차	베타	t	유의확률				B	표준오차	베타	t	유의확률
1	(상수)	0.066	0.015		4.332	0		1	(상수)	0.214	0.076		2.812	0.006		1	(상수)	-0.007	0.034		-0.189	0.851										1	(상수)	0.188	0.222		0.848	0.398		1	(상수)	0.082	0.011		7.766	0		1	(상수)
	logMAR	0.057	0.04	0.129	1.416	0.159			SS	-0.016	0.009	-0.16	-1.761	0.081			CMT	0	0	0.239	2.67	0.009											AXL	-0.005	0.009	-0.044	-0.483	0.63			SE	0.003	0.006	0.056	0.607	0.545			age
a. 종속변수: VDFCOV								a. 종속변수: VDFCOV								a. 종속변수: VDFCOV																a. 종속변수: VDFCOV								a. 종속변수: VDFCOV								a. 종속변수: VDFCOV
			계수(a)								계수(a)								계수(a)																계수(a)								계수(a)
모형		비표준화 계수		표준화 계수				모형		비표준화 계수		표준화 계수				모형		비표준화 계수		표준화 계수												모형		비표준화 계수		표준화 계수				모형		비표준화 계수		표준화 계수				모형
		B	표준오차	베타	t	유의확률				B	표준오차	베타	t	유의확률				B	표준오차	베타	t	유의확률												B	표준오차	베타	t	유의확률				B	표준오차	베타	t	유의확률
1	(상수)	0.07	0.02		3.546	0.001		1	(상수)	0.211	0.1		2.113	0.037		1	(상수)	-0.01	0.045		-0.228	0.82										1	(상수)	0.344	0.288		1.194	0.235		1	(상수)	0.086	0.014		6.262	0		1	(상수)
	logMAR	0.055	0.052	0.097	1.055	0.293			SS	-0.015	0.012	-0.116	-1.267	0.207			CMT	0	0	0.2	2.218	0.028											AXL	-0.011	0.012	-0.082	-0.899	0.371			SE	0.003	0.008	0.038	0.411	0.682			age
a. 종속변수: PDFCOV								a. 종속변수: PDFCOV								a. 종속변수: PDFCOV																a. 종속변수: PDFCOV								a. 종속변수: PDFCOV								a. 종속변수: PDFCOV
[truncated: 5 more columns]

## Sheet: Full 솎은것
이름	ID	CMT	진단명 Dr:5 BRVO:10 ERM:6 CNV:3-1 PCV:3-2 RAP:3-3	나이	성별 남자 : 1 여자 : 2	DM 없으면 : 0 있으면 : 1	HTN 없으면 : 0 있으면 : 1	BCVA	logMAR	S.E.	IOP	AXL	Cataract OP유무 했으면 1 수술 안했으면 0		ODOS	Signal strength		mean	A_Central		mean	SD	COV	TRTSD	FAZ_Area		mean	SD	COV	TRTSD	FAZ_Perimeter		mean	SD	COV	TRTSD	P_Central		mean	SD	COV	TRTSD	A full		mean	SD	COV	TRTSD	P full
서기정	1630738	265	5	55	1	1	0	0.9	0.0457575	-1.25	20	22.71	0	2017.07.26	1	9	9	9	6.3	6	6.15	0.212132	0.034493	0.15	0.22	0.26	0.24	0.0282843	0.117851	0.02	2.47	3.24	2.855	0.544472	0.190708	0.385	0.113	0.105	0.109	0.00565685	0.0518977	0.004	12.9	13.4	13.15	0.353553	0.0268862	0.25	0.268
송천호	1595942	477	5	55	1	1	0	0.8	0.09691	-1	18	23.4	0	2017.08.23	1	8	9	8.5	11.1	13.2	12.15	1.48492	0.122216	1.05	0.2	0.13	0.165	0.0494975	0.299985	0.035	2.8	1.54	2.17	0.890955	0.410578	0.63	0.188	0.229	0.2085	0.0289914	0.139047	0.0205	17.7	19.1	18.4	0.989949	0.0538016	0.7	0.344
이순원	1024386	332	5	65	1	1	1	0.9	0.0457575	2.5	16	24.44	0	2017.06.28	2	8	9	8.5	8.2	8.7	8.45	0.353553	0.0418406	0.25	0.31	0.25	0.28	0.0424264	0.151523	0.03	3.46	2.85	3.155	0.431335	0.136715	0.305	0.146	0.146	0.146	0	0	0	18.3	19.3	18.8	0.707107	0.0376121	0.5	0.341
이순금	1191453	426	5	74	2	1	1	0.25	0.60206	0.5	15	23.8	1	2017.06.28	1	9	8	8.5	10.4	9.4	9.9	0.707107	0.0714249	0.5	0.34	0.26	0.3	0.0565685	0.188562	0.04	3.18	2.8	2.99	0.268701	0.0898664	0.19	0.185	0.167	0.176	0.0127279	0.0723177	0.009	19	17.2	18.1	1.27279	0.07032	0.9	0.34
윤연희	1643097	356	5	44	2	1	0	0.3	0.522879	-3.5	22	23.79	0	2017.10.23	2	9	7	8	14.4	10.4	12.4	2.82843	0.228099	2	0	0.13	0.065	0.0919239	1.41421	0.065	0	2.15	1.075	1.52028	1.41421	1.075	0.257	0.187	0.222	0.0494975	0.222962	0.035	18.8	16.6	17.7	1.55563	0.087889	1.1	0.363
김이순	995416	653	5	54	2	1	1	0.4	0.39794	1	21	24.46	1	2017.10.27	1	10	10	10	1.8	2.8	2.3	0.707107	0.307438	0.5	0.88	0.88	0.88	0	0	0	4.94	4.74	4.84	0.141421	0.0292193	0.1	0.066	0.062	0.064	0.00282843	0.0441942	0.002	15.4	14.6	15	0.565685	0.0377124	0.4	0.335
김성근	487961	406	5	71	1	1	1	0.6	0.221849	0	16	24	1	2017.11.08	1	10	10	10	12.2	7.7	9.95	3.18198	0.319797	2.25	0.22	0.9	0.56	0.480833	0.85863	0.34	2	6.68	4.34	3.30926	0.762502	2.34	0.239	0.196	0.2175	0.0304056	0.139796	0.0215	20.5	17.2	18.85	2.33345	0.123791	1.65	0.392
최근순	808328	320	5	50	2	1	0	1	0	-0.75	14	23.99	1		1	8	9	8.5	6.1	7.2	6.65	0.777817	0.116965	0.55	0.35	0.37	0.36	0.0141421	0.0392837	0.01	2.71	2.75	2.73	0.0282843	0.0103605	0.02	0.113	0.135	0.124	0.0155563	0.125454	0.011	15.5	17.4	16.45	1.3435	0.0816719	0.95	0.307
최근순	808328	669	5	50	2	1	0	0.6	0.221849	-0.25	14	24	1		2	9	8	8.5	4.1	0.6	2.35	2.47487	1.05314	1.75	0.24	0.27	0.255	0.0212132	0.083189	0.015	2.59	2.92	2.755	0.233345	0.0846988	0.165	0.078	0.01	0.044	0.0480833	1.0928	0.034	9.3	5.8	7.55	2.47487	0.327798	1.75	0.187
김문자	376551	417	10	72	2	0	0	0.8	0.09691	-2	17	23.38	0	2017.08.21	1	7	7	7	10.8	13.7	12.25	2.05061	0.167397	1.45	0.16	0.06	0.11	0.0707107	0.642824	0.05	2.12	1.17	1.645	0.671751	0.40836	0.475	0.194	0.269	0.2315	0.053033	0.229084	0.0375	14.6	17.5	16.05	2.05061	0.127764	1.45	0.289
오천석	1014936	331	10	68	1	1	1	0.32	0.49485	1.2	18	23.45	0	2017.08.25	2	10	8	9	6.7	8.5	7.6	1.27279	0.167473	0.9	0.36	0.06	0.21	0.212132	1.01015	0.15	3.09	1.16	2.125	1.36472	0.642219	0.965	0.135	0.173	0.154	0.0268701	0.174481	0.019	15.4	14.6	15	0.565685	0.0377124	0.4	0.314
유승원	943311	334	10	65	2	0	0	0.8	0.09691	-1.375	15	24.85	0	2017.08.31	2	10	8	9	12.9	10.7	11.8	1.55563	0.131833	1.1	0.18	0.22	0.2	0.0282843	0.141421	0.02	2.21	2.33	2.27	0.0848528	0.0373801	0.06	0.231	0.181	0.206	0.0353553	0.171628	0.025	19.4	18.2	18.8	0.848528	0.0451345	0.6	0.357
천성숙	1512236	278	10	51	2	0	0	1	0	0.25	14	24.28	0	2017.08.11	2	10	10	10	10.9	12.4	11.65	1.06066	0.0910438	0.75	0.28	0.27	0.275	0.00707107	0.025713	0.005	2.24	2.29	2.265	0.0353553	0.0156094	0.025	0.2	0.224	0.212	0.0169706	0.0800498	0.012	20.3	21.5	20.9	0.848528	0.0405994	0.6	0.376
최병동	1119806	476	10	52	1	0	0	0.7	0.154902	-5	20	25.07	0	2017.08.29	1	7	7	7	11.6	14.4	13	1.9799	0.1523	1.4	0.11	0.05	0.08	0.0424264	0.53033	0.03	1.39	1.07	1.23	0.226274	0.183963	0.16	0.253	0.283	0.268	0.0212132	0.0791537	0.015	13.5	14.8	14.15	0.919239	0.0649639	0.65	0.256
최인섭	1635742	353	10	76	1	0	0	0.9	0.0457575	1.75	14	23.54	0	2017.08.28	2	9	9	9	5.8	6.8	6.3	0.707107	0.112239	0.5	0.42	0.39	0.405	0.0212132	0.0523783	0.015	3.27	2.94	3.105	0.233345	0.0751514	0.165	0.112	0.133	0.1225	0.0148492	0.121218	0.0105	17.1	19	18.05	1.3435	0.0744323	0.95	0.319
이은숙	1620027	455	10	55	2	1	1	0.8	0.09691	-1.75	21	23.86	0	2017.05.22	2	6	7	6.5	6.7	7.4	7.05	0.494975	0.0702092	0.35	0.37	0.29	0.33	0.0565685	0.17142	0.04	3.46	2.98	3.22	0.339411	0.105407	0.24	0.12	0.125	0.1225	0.00353553	0.0288615	0.0025	15.8	16.8	16.3	0.707107	0.0433808	0.5	0.298
박삼분	528071	475	10	75	2	0	1	0.5	0.30103	3	15	22.66	0	2017.10.16	2	7	8	7.5	14.2	13.9	14.05	0.212132	0.0150984	0.15	0.17	0.2	0.185	0.0212132	0.114666	0.015	1.92	2.39	2.155	0.33234	0.154218	0.235	0.28	0.264	0.272	0.0113137	0.0415945	0.008	17.9	18.7	18.3	0.565685	0.0309118	0.4	0.351
최경자	665120	670	11	57	2	0	0	0.2	0.69897	0.75	21	23.83	0	2017.10.18	1	6	7	6.5	7	11.4	9.2	3.11127	0.338182	2.2	0.29	0.24	0.265	0.0353553	0.133416	0.025	2.89	2.19	2.54	0.494975	0.194872	0.35	0.12	0.212	0.166	0.0650538	0.391891	0.046	15.4	17.7	16.55	1.62635	0.0982686	1.15	0.305
송기업	1644590	242	11	79	1	0	1	1	0	-0.5	28	23.22	1	2017.10.27	1	10	9	9.5	4.9	2.6	3.75	1.62635	0.433692	1.15	0.42	0.27	0.345	0.106066	0.307438	0.075	3.11	2.76	2.935	0.247487	0.0843228	0.175	0.088	0.042	0.065	0.0325269	0.500414	0.023	14.8	10.6	12.7	2.96985	0.233846	2.1	0.287
유부심	1369539	568	11	75	2	0	0	0.5	0.30103	-0.25	17	22.75	1	2017.10.30	1	10	10	10	14.3	5.1	9.7	6.50538	0.670658	4.6	0		0	#DIV/0!	#DIV/0!	0	0	0	0	0	#DIV/0!	0	0.362	0.121	0.2415	0.170413	0.705643	0.1205	20.2	11.5	15.85	6.15183	0.388128	4.35	0.431
김영연	454931	532	10	78	2	1	1	0.4	0.39794	0.5	18	22	1	2017.10.30	2	10	10	10	1.9	10.5	6.2	6.08112	0.980826	4.3	0	0.58	0.29	0.410122	1.41421	0.29	0	0.54	0.27	0.381838	1.41421	0.27	0.066	0.184	0.125	0.0834386	0.667509	0.059	15.3	17.6	16.45	1.62635	0.098866	1.15	0.315
라유순	989848	583	11	68	2	0	0	0.32	0.49485	-1.5	15	22.77	0	2017.11.06	2	9	8	8.5	1.7	11.3	6.5	6.78823	1.04434	4.8	0	0	0	0	#DIV/0!	0	0	0	0	0	#DIV/0!	0	0.045	0.212	0.1285	0.118087	0.918964	0.0835	5.8	10.1	7.95	3.04056	0.38246	2.15	0.14
김한기	235302	777	11	53	1	0	0	0.2	0.69897	1	15	24.02	0	2017.11.06	2	9	7	8	13	10.9	11.95	1.48492	0.124261	1.05	0	0.29	0.145	0.205061	1.41421	0.145	0	2.77	1.385	1.95869	1.41421	1.385	0.26	0.199	0.2295	0.0431335	0.187946	0.0305	4.1	18.8	11.45	10.3945	0.907814	7.35	0.084
김옥희	1592449	258	10	60	2	1	0	0.8	0.09691	0	16	23.41	0	2017.11.08	2	8	8	8	6.5	8.1	7.3	1.13137	0.154982	0.8	0.39	0.36	0.375	0.0212132	0.0565685	0.015	2.93	2.63	2.78	0.212132	0.0763065	0.15	0.114	0.155	0.1345	0.0289914	0.215549	0.0205	15.4	16.1	15.75	0.494975	0.031427	0.35	0.293
강종환	1593839	292	10	53	1	0	0	0.25	0.60206	-5.25	21	23.5	0	2017.11.08	1	10	10	10	5.4	5	5.2	0.282843	0.0543928	0.2	0.05	0	0.025	0.0353553	1.41421	0.025	1.17	0	0.585	0.827315	1.41421	0.585	0.091	0.08	0.0855	0.00777817	0.0909728	0.0055	16.6	15.4	16	0.848528	0.053033	0.6	0.316
한신자	721024	262	11	67	2	1	1	0.8	0.09691	1.75	15	22.5	0	2017.11.10	2	10	10	10	9.7	8.6	9.15	0.777817	0.0850074	0.55	0.29	0.34	0.315	0.0353553	0.112239	0.025	2.26	2.56	2.41	0.212132	0.0880216	0.15	0.177	0.152	0.1645	0.0176777	0.107463	0.0125	19.5	17.3	18.4	1.55563	0.0845454	1.1	0.364
정대준	791864	334	10	43	1	0	0	1	0	-4.25	15	25.02	0	2017.11.10	1	10	10	10	11.3	14.4	12.85	2.19203	0.170586	1.55	0.2	0.19	0.195	0.00707107	0.0362619	0.005	2.1	2.02	2.06	0.0565685	0.0274605	0.04	0.195	0.257	0.226	0.0438406	0.193985	0.031	19.2	21.1	20.15	1.3435	0.0666751	0.95	0.356
신복주	1646690	402	10	72	2	1	1	0.4	0.39794	0.25	17	23.88	0	2017.11.13	2	9	7	8	9.8	8.4	9.1	0.989949	0.108786	0.7	0.41	0.44	0.425	0.0212132	0.0499134	0.015	2.96	3.28	3.12	0.226274	0.0725238	0.16	0.18	0.145	0.1625	0.0247487	0.1523	0.0175	17.6	15.6	16.6	1.41421	0.0851936	1	0.325
오영순	538730	244	10	72	2	0	1	0.7	0.154902	2	15	23.04	0	2017.11.13	2	8	10	9	5.8	8.3	7.05	1.76777	0.250747	1.25	0	0.35	0.175	0.247487	1.41421	0.175	0.17	2.61	1.39	1.72534	1.24125	1.22	0.098	0.175	0.1365	0.0544472	0.398881	0.0385	13.7	16	14.85	1.62635	0.109518	1.15	0.258
이남섭	732550	239	11	68	2	1	0	1	0	1.25	16	23.29	0	2017.11.15	1	10	8	9	5.9	5.2	5.55	0.494975	0.0891846	0.35	0.47	0.48	0.475	0.00707107	0.0148865	0.005	3.2	3.12	3.16	0.0565685	0.0179014	0.04	0.102	0.091	0.0965	0.00777817	0.0806028	0.0055	19.1	15.8	17.45	2.33345	0.133722	1.65	0.338
김순자	1470362	186	10	65	2	0	0	0.4	0.39794	-2.5	18	22.45	0	2017.11.15	1	8	8	8	3.8	3.1	3.45	0.494975	0.143471	0.35	0	0	0	0	#DIV/0!	0	0	0	0	0	#DIV/0!	0	0.064	0.064	0.064	0	0	0	11.2	13	12.1	1.27279	0.105189	0.9	0.225
권삼종	1630835	497	10	61	1	1	1	0.5	0.30103	1.5	11	23.8	0	2017.11.15	1	8	9	8.5	7.2	11.3	9.25	2.89914	0.31342	2.05	0.32	0.3	0.31	0.0141421	0.0456198	0.01	2.69	2.82	2.755	0.0919239	0.0333662	0.065	0.149	0.232	0.1905	0.0586899	0.308083	0.0415	13.9	18.3	16.1	3.11127	0.193247	2.2	0.29
황금자	306609	334	10	78	2	0	1	0.2	0.69897	0.5	17	22.04	1	2017.11.15	2	10	8	9	12.2	12.1	12.15	0.0707107	0.00581981	0.05	0	0.29	0.145	0.205061	1.41421	0.145	0	2.72	1.36	1.92333	1.41421	1.36	0.219	0.225	0.222	0.00424264	0.019111	0.003	15.2	16.6	15.9	0.989949	0.062261	0.7	0.296
하희경	1648235	386	10	54	2	0	0	0.63	0.200659	-0.25	16	23.9	0	2017.11.17	1	8	8	8	12.9	10.3	11.6	1.83848	0.158489	1.3	0.13	0	0.065	0.0919239	1.41421	0.065	2	0	1	1.41421	1.41421	1	0.231	0.215	0.223	0.0113137	0.0507341	0.008	18.4	9.2	13.8	6.50538	0.471405	4.6	0.343
김범식	1593336	341	11	67	1	0	0	0.5	0.30103	2	17	24	0	2017.11.17	1	9	8	8.5	7.2	6.8	7	0.282843	0.0404061	0.2	0	0	0	0	#DIV/0!	0	0	0	0	0	#DIV/0!	0	0.132	0.139	0.1355	0.00494975	0.0365295	0.0035	13.7	12.5	13.1	0.848528	0.0647731	0.6	0.296
정현택	1004383	479	10	67	1	0	0	0.5	0.30103	-0.75	15	24	0	2017.11.17	2	8	8	8	10.5	12.8	11.65	1.62635	0.1396	1.15	0.27	0.25	0.26	0.0141421	0.0543928	0.01	2.94	2.81	2.875	0.0919239	0.0319735	0.065	0.179	0.219	0.199	0.0282843	0.142132	0.02	18.3	20.3	19.3	1.41421	0.0732753	1	0.34
손복수	666986	198	10	81	1	1	0	0.3	0.522879	1.25	17	22.76	0	2017.11.22	1	10	10	10	2	2.5	2.25	0.353553	0.157135	0.25	0	0	0	0	#DIV/0!	0	0	0	0	0	#DIV/0!	0	0.035	0.048	0.0415	0.00919239	0.221503	0.0065	6.4	5.4	5.9	0.707107	0.119849	0.5	0.127
최계희	1582815	303	11	76	2	0	0	0.3	0.522879	3	14	23.37	0	2017.11.27	1	9	9	9	4.5	7.7	6.1	2.26274	0.370941	1.6	0.39	0.38	0.385	0.00707107	0.0183664	0.005	3.51	3.78	3.645	0.190919	0.0523783	0.135	0.083	0.134	0.1085	0.0360624	0.332373	0.0255	16	15	15.5	0.707107	0.0456198	0.5	0.323
신홍식	1649421	559	10	53	1	0	0	0.6	0.221849	0.75	16	23.82	0	2017.11.28	1	7	8	7.5	11.8	12.5	12.15	0.494975	0.0407387	0.35	0.24	0.23	0.235	0.00707107	0.0300897	0.005	2.1	2.23	2.165	0.0919239	0.0424591	0.065	0.215	0.224	0.2195	0.00636396	0.028993	0.0045	17.3	18.8	18.05	1.06066	0.0587623	0.75	0.347
김판호	1650270	203	11	65	1	0	1	0.02	1.69897	1.25	41	23.27	0	2017.11.29	1	8	8	8	0.8	14.3	7.55	9.54594	1.26436	6.75	0	0	0	0	#DIV/0!	0	0	0	0	0	#DIV/0!	0	0.019	0.279	0.149	0.183848	1.23388	0.13	5.6	6.3	5.95	0.494975	0.083189	0.35	0.114
이복주	1059190	296	10	72	1	1	1	0.5	0.30103	-1	14	23.72	0	2017.11.29	2	8	8	8	9.8	0.6	5.2	6.50538	1.25104	4.6	0	0.99	0.495	0.700036	1.41421	0.495	0	5.3	2.65	3.74767	1.41421	2.65	0.207	0.012	0.1095	0.137886	1.25923	0.0975	16.1	17	16.55	0.636396	0.0384529	0.45	0.334
도관진	1650549	317	10	47	1	0	0	0.9	0.0457575	-2	14	23.6	0	2017.12.04	2	7	7	7	6	1.5	3.75	3.18198	0.848528	2.25	0	0	0	0	#DIV/0!	0	0	0	0	0	#DIV/0!	0	0.092	0.023	0.0575	0.0487904	0.848528	0.0345	13.4	10.5	11.95	2.05061	0.171599	1.45	0.254
박문용	1651213	661	10	63	1	0	0	0.4	0.39794	1	18	24.25	0	2017.12.06	2	7	7	7	9.1	16.6	12.85	5.3033	0.412708	3.75	0	0	0	0	#DIV/0!	0	0	0	0	0	#DIV/0!	0	0.172	0.331	0.2515	0.11243	0.447038	0.0795	12.9	15.4	14.15	1.76777	0.124931	1.25	0.259
김범식	1593336	250	11	67	1	0	0	0.6	0.221849	1.25	19	24	0	2017.12.29	1	10	10	10	8	5.9	6.95	1.48492	0.213658	1.05	0.26	0.49	0.375	0.162635	0.433692	0.115	3.1	3.63	3.365	0.374767	0.111372	0.265	0.164	0.134	0.149	0.0212132	0.14237	0.015	16.8	14.8	15.8	1.41421	0.0895072	1	0.412
오운영	1631048	287	6	61	1	0	0	1.2	-0.0791812	-3.75	16	27.53		2017.08.09	2	10	9	9.5	16.3	13.5	14.9	1.9799	0.132879	1.4	0.14	0.16	0.15	0.0141421	0.0942809	0.01	1.57	1.79	1.68	0.155563	0.0925973	0.11	0.279	0.236	0.2575	0.0304056	0.11808	0.0215	22.2	19.9	21.05	1.62635	0.0772611	1.15	0.383
김영숙	999186	623	6	61	2	0	0	0.6	0.221849	1.5	14	22.59		2017.08.09	1	8	8	8	16.6	17	16.8	0.282843	0.0168359	0.2	0.07	0.08	0.075	0.00707107	0.0942809	0.005	1.21	1.22	1.215	0.00707107	0.00581981	0.005	0.3	0.303	0.3015	0.00212132	0.00703589	0.0015	19.6	20.5	20.05	0.636396	0.0317405	0.45	0.366
제순임	200408	404	6	65	2	0	1	1	0	-0.5	21	22.96		2017.06.26	1	8	8	8	16.3	13.2	14.75	2.19203	0.148612	1.55	0.09	0.06	0.075	0.0212132	0.282843	0.015	1.34	1.13	1.235	0.148492	0.120237	0.105	0.29	0.243	0.2665	0.033234	0.124706	0.0235	20	18.1	19.05	1.3435	0.0705251	0.95	0.369
김오장	464513	472	6	68	1	1	1	0.8	0.09691	1	13	24.11		2017.07.05	1	9	9	9	17.1	17.6	17.35	0.353553	0.0203777	0.25	0.1	0.08	0.09	0.0141421	0.157135	0.01	1.68	1.32	1.5	0.254558	0.169706	0.18	0.289	0.312	0.3005	0.0162635	0.0541213	0.0115	22.2	20.5	21.35	1.20208	0.0563036	0.85	0.394
방효자	84595	454	6	71	2	0	1	0.3	0.522879	-2.5	13	22.93		2017.06.12	1	7	10	8.5	12.5	10.5	11.5	1.41421	0.122975	1	0.16	0.17	0.0975	0.0141421	0.157135	0.01	1.81	2.94	2.375	0.799031	0.336434	0.565	0.248	0.168	0.2815	0.0205061	0.0759857	0.0145	16.9	18.7	17.8	1.27279	0.0715052	0.9	0.319
이청우	456989	423	6	73	1	0	0	1	0	0.75	14	24.26		2017.08.02	1	10	9	9.5	17	16.6	16.8	0.282843	0.0168359	0.2	0.06	0.06	0.06	0	0	0	1.19	1.07	1.13	0.0848528	0.075091	0.06	0.283	0.297	0.29	0.00989949	0.0341362	0.007	20.2	18.9	19.55	0.919239	0.0470199	0.65	0.375
윤삼월	1623813	329	6	78	2	1	1	0.3	0.522879	-0.5	19	22.33		2017.07.07	1	10	10	10	17.2	14.1	15.65	2.19203	0.140066	1.55	0.11	0.11	0.11	0	0	0	1.48	1.59	1.535	0.0777817	0.0506721	0.055	0.327	0.264	0.2955	0.0445477	0.150754	0.0315	20.5	18	19.25	1.76777	0.091832	1.25	0.382
권용문	1211171	255	6	80	1	1	1	0.6	0.221849	0.5	18	23.79		2017.08.02	1	9	8	8.5	4.5	3.9	4.2	0.424264	0.101015	0.3	0.01	0.1	0.055	0.0636396	1.15708	0.045	0.49	1.69	1.09	0.848528	0.778466	0.6	0.101	0.084	0.0925	0.0120208	0.129955	0.0085	14.9	13	13.95	1.3435	0.0963085	0.95	0.295
이상미	1586587	321	6	50	2	0	0	1.5	-0.176091	-6.75	16	27.47	0	2017.10.11	1	9	8	8.5	12.8	8.9	10.85	2.75772	0.254167	1.95	0.23	0.26	0.245	0.0212132	0.0865845	0.015	2.01	2.35	2.18	0.240416	0.110283	0.17	0.211	0.151	0.181	0.0424264	0.2344	0.03	20.4	18.9	19.65	1.06066	0.0539776	0.75	0.349
한남순	1642019	566	6	58	2	0	0	0.6	0.221849	-2.25	15	24.78	0	2017.10.25	2	7	9	8	14	14	14	0	0	0	0.18	0.21	0.195	0.0212132	0.108786	0.015	2.1	2.4	2.25	0.212132	0.0942809	0.15	0.2123	0.233	0.22265	0.0146371	0.0657404	0.01035	16.3	17.6	16.95	0.919239	0.0542324	0.65	0.309
이홍란	1635011	545	6	64	1	0	0	0.5	0.30103	1.25	16	22.38	0	2017.10.18	1	8	8	8	18.9	19.3	19.1	0.282843	0.0148085	0.2	0	0	0	0	#DIV/0!	0	0	0	0	0	#DIV/0!	0	0.335	0.35	0.3425	0.0106066	0.0309682	0.0075	18.1	19.3	18.7	0.848528	0.0453758	0.6	0.342
강희자	107532	499	6	73	2	1	1	0.3	0.522879	1.75	20	23.23	1	2017.10.25	1	8	7	7.5	15.4	16.4	15.9	0.707107	0.0444721	0.5	0.05	0.04	0.045	0.00707107	0.157135	0.005	0.87	0.86	0.865	0.00707107	0.00817464	0.005	0.296	0.309	0.3025	0.00919239	0.0303881	0.0065	18.6	16.4	17.5	1.55563	0.0888934	1.1	0.348
채선홍	1603824	313	6	72	1	1	0	0.4	0.39794	1.75	13	23.27	0	2017.10.25	1	7	7	7	8.5	6.1	7.3	1.69706	0.232473	1.2	0.11	0	0.055	0.0777817	1.41421	0.055	1.87	0	0.935	1.32229	1.41421	0.935	0.16	0.101	0.1305	0.0417193	0.319688	0.0295	16	14.8	15.4	0.848528	0.0550992	0.6	0.297
김용숙	870347	337	6	56	2	1	1	0.3	0.522879	3.25	17	22.66	0	2017.10.25	1	7	7	7	6.8	6	6.4	0.565685	0.0883883	0.4	0	0	0	0	#DIV/0!	0	0	0	0	0	#DIV/0!	0	0.134	0.135	0.1345	0.000707107	0.0052573	0.0005	10.8	12.1	11.45	0.919239	0.0802829	0.65	0.226
장광자	879254	365	6	73	2	0	0	1	0	0.25	12	23.13	1	2017.10.27	2	9	9	9	15.9	13.6	14.75	1.62635	0.110261	1.15	0.15	0.11	0.13	0.0282843	0.217571	0.02	1.74	1.57	1.655	0.120208	0.0726333	0.085	0.299	0.241	0.27	0.0410122	0.151897	0.029	19.8	18.3	19.05	1.06066	0.0556777	0.75	0.374
양치권	366350	435	6	76	1	0	1	0.4	0.39794	-0.25	11	23.68	1	2017.12.13	1	9	9	9	11.7	8.3	10	2.40416	0.240416	1.7	0.18	0.29	0.235	0.0777817	0.330986	0.055	1.89	2.92	2.405	0.72832	0.302836	0.515	0.199	0.141	0.17	0.0410122	0.241248	0.029	19.9	17.8	18.85	1.48492	0.0787758	1.05	0.377
김은자	1645016	542	6	76	2	0	1	0.5	0.30103	1	20	23.46	0	2017.11.15	1	9	9	9	16.9	17.1	17	0.141421	0.0083189	0.1	0	0	0	0	#DIV/0!	0	0	0	0	0	#DIV/0!	0	0.308	0.314	0.311	0.00424264	0.0136419	0.003	19.9	18.9	19.4	0.707107	0.0364488	0.5	0.377
이옥련	904048	391	6	67	2	0	0	0.8	0.09691	1	21	23.23	0	2017.12.20	1	9	10	9.5	9.7	8.1	8.9	1.13137	0.12712	0.8	0.33	0.42	0.375	0.0636396	0.169706	0.045	2.23	2.62	2.425	0.275772	0.11372	0.195	0.223	0.19	0.2065	0.0233345	0.113	0.0165	17.1	18.6	17.85	1.06066	0.0594207	0.75	0.422
정순임	1644877	361	6	76	2	1	0	0.5	0.30103	-0.25	15	23.65	0	2017.11.22	2	8	8	8	12.1	9.8	10.95	1.62635	0.148525	1.15	0.09	0	0.045	0.0636396	1.41421	0.045	1.4	0	0.7	0.989949	1.41421	0.7	0.228	0.177	0.2025	0.0360624	0.178086	0.0255	18.1	17.3	17.7	0.565685	0.0319596	0.4	0.335
유순복	946358	380	6	78	2	1	1	0.4	0.39794	-0.75	14	22.75	1	2017.11.29	1	7	7	7	1.6	2.1	1.85	0.353553	0.19111	0.25	0	0.63	0.315	0.445477	1.41421	0.315	0	4.18	2.09	2.95571	1.41421	2.09	0.027	0.042	0.0345	0.0106066	0.307438	0.0075	14.9	15.6	15.25	0.494975	0.0324574	0.35	0.278
유순복	946358	444	6	78	2	1	1	0.5	0.30103	-0.5	15	22.7	1	2017.11.29	2	8	9	8.5	3.1	3.4	3.25	0.212132	0.0652714	0.15	0.61	0.62	0.615	0.00707107	0.0114977	0.005	3.75	3.78	3.765	0.0212132	0.00563432	0.015	0.053	0.06	0.0565	0.00494975	0.0876061	0.0035	17.4	19.1	18.25	1.20208	0.0658675	0.85	0.032
양양순	183046	420	6	86	2	0	1	0.4	0.39794	-0.75	11	22.84	1	2017.11.06	2	10	10	10	6.7	8.8	7.75	1.48492	0.191603	1.05	0	0	0	0	#DIV/0!	0	0	0	0	0	#DIV/0!	0	0.117	0.151	0.134	0.0240416	0.179415	0.017	7.5	7.1	7.3	0.282843	0.0387456	0.2	0.138
손운섭	1646082	362	6	55	1	0	1	0.9	0.0457575	-4.25	15	25.47	0	2017.11.08	2	10	9	9.5	15.8	15.4	15.6	0.282843	0.0181309	0.2	0.1	0.09	0.095	0.00707107	0.0744323	0.005	1.69	1.45	1.57	0.169706	0.108093	0.12	0.268	0.266	0.267	0.00141421	0.00529668	0.001	19.3	18.4	18.85	0.636396	0.0337611	0.45	0.35
이성임	1476418	406	6	86	2	1	1	0.4	0.39794	-0.5	15	22.17	1	2017.11.13	1	10	9	9.5	12.5	12.8	12.65	0.212132	0.0167693	0.15	0.24	0.24	0.24	0	0	0	2.27	2.35	2.31	0.0565685	0.0244885	0.04	0.234	0.243	0.2385	0.00636396	0.0266833	0.0045	18.7	18	18.35	0.494975	0.0269741	0.35	0.371
안춘권	1647093	409	6	71	1	1	1	1	0	-1.5	18	24.03	0	2017.11.29	2	8	9	8.5	15.3	16.8	16.05	1.06066	0.0660847	0.75	0.17	0.15	0.16	0.0141421	0.0883883	0.01	1.89	1.81	1.85	0.0565685	0.0305776	0.04	0.271	0.3	0.2855	0.0205061	0.0718252	0.0145	19.6	20.9	20.25	0.919239	0.0453945	0.65	0.363
유선종	1648343	242	6	76	2	0	1	0.6	0.221849	-0.25	17	22.93	1	2017.11.17	1	10	10	10	7.4	6.6	7	0.565685	0.0808122	0.4	0.4	0.42	0.41	0.0141421	0.034493	0.01	2.77	3.04	2.905	0.190919	0.0657208	0.135	0.126	0.113	0.1195	0.00919239	0.0769238	0.0065	20.8	19.8	20.3	0.707107	0.0348328	0.5	0.371
양희주	1184914	373	6	59	1	0	1	1	0	-1.5	14	23.75	0	2017.11.20	2	10	10	10	10.7	9.2	9.95	1.06066	0.106599	0.75	0.37	0.37	0.37	0	0	0	2.53	2.73	2.63	0.141421	0.0537724	0.1	0.188	0.16	0.174	0.019799	0.113787	0.014	21.9	20.8	21.35	0.777817	0.0364317	0.55	0.39
최상임	1649110	301	6	76	2	0	0	0.6	0.221849	1.75	15	23.71	0	2017.11.22	1	8	7	7.5	9.6	8.4	9	0.848528	0.0942809	0.6	0.26	0	0.13	0.183848	1.41421	0.13	2.44	0	1.22	1.72534	1.41421	1.22	0.172	0.144	0.158	0.019799	0.12531	0.014	17.1	14.7	15.9	1.69706	0.106733	1.2	0.32
김홍운	1648663	448	6	67	1	0	0	0.125	0.90309	-0.75	16	31.28	1	2017.11.28	1	7	7	7	6.6	6.2	6.4	0.282843	0.0441942	0.2	0	0.28	0.14	0.19799	1.41421	0.14	0	2.36	1.18	1.66877	1.41421	1.18	0.114	0.113	0.1135	0.000707107	0.00623002	0.0005	17	16.3	16.65	0.494975	0.0297282	0.35	0.32
유순복	946358	437	6	78	2	1	1	0.4	0.39794	-0.5	17	22.7	1	2017.11.29	2	8	9	8.5	3.1	3.4	3.25	0.212132	0.0652714	0.15	0.61	0.62	0.615	0.00707107	0.0114977	0.005	3.75	3.78	3.765	0.0212132	0.00563432	0.015	0.053	0.06	0.0565	0.00494975	0.0876061	0.0035	17.4	19.1	18.25	1.20208	0.0658675	0.85	0.32
이광수	1377264	383	6	66	1	0	1	1	0	0.5	17	23.29	0	2017.12.01	2	10	8	9	15.3	23.3	19.3	5.65685	0.293101	4	0.08	0.07	0.075	0.00707107	0.0942809	0.005	1.3	1.26	1.28	0.0282843	0.0220971	0.02	0.268	0.222	0.245	0.0325269	0.132763	0.023	21.5	17.8	19.65	2.6163	0.133145	1.85	0.383
황옥연	1635983	342	6	80	2	0	0	0.8	0.09691	0.25	16	23.23	0	2017.12.04	2	8	8	8	11.1	7.3	9.2	2.68701	0.292066	1.9	0.12	0.12	0.12	0	0	0	1.65	1.58	1.615	0.0494975	0.0306486	0.035	0.182	0.114	0.148	0.0480833	0.324887	0.034	17.5	15.7	16.6	1.27279	0.0766742	0.9	0.322
최원숙	1651115	556	6	51	2	0	0	0.6	0.221849	0.5	19	23.84	0	2017.12.05	2	8	7	7.5	19.7	20.5	20.1	0.565685	0.0281436	0.4	0	0	0	0	#DIV/0!	0	0	0	0	0	#DIV/0!	0	0.7	0.385	0.5425	0.222739	0.410578	0.1575	20.5	18.2	19.35	1.62635	0.0840489	1.15	0.5
허인심	1651032	413	6	72	2	0	0	0.5	0.30103	1.5	12	23.81	0	2017.12.06	2	8	9	8.5	10.4	15.2	12.8	3.39411	0.265165	2.4	0.22	0	0.11	0.155563	1.41421	0.11	2.13	0	1.065	1.50614	1.41421	1.065	0.177	0.262	0.2195	0.0601041	0.273823	0.0425	16.3	20.4	18.35	2.89914	0.157991	2.05	0.302
김갑용	1153184	389	6	70	1	1	1	0.6	0.221849	0.5	14	23.78	1	2017.12.20	1	10	10	10	8.2	15.1	11.65	4.87904	0.418801	3.45	0.34	0.29	0.315	0.0353553	0.112239	0.025	2.77	2.35	2.56	0.296985	0.11601	0.21	0.202	0.334	0.268	0.0933381	0.348276	0.066	16.1	17.7	16.9	1.13137	0.066945	0.8	0.414
김갑용	1153184	337	6	70	1	1	1	0.6	0.221849	0.25	15	23.62	1	2017.12.20	2	7	8	7.5	0.5	9.4	4.95	6.29325	1.27136	4.45	0.07	0.06	0.065	0.00707107	0.108786	0.005	1.25	0.95	1.1	0.212132	0.192847	0.15	0.011	0.229	0.12	0.154149	1.28458	0.109	7.7	14.3	11	4.6669	0.424264	3.3	0.18
이옥련	904048	396	6	67	2	0	0	1	0	1.5	20	23.23	0	2017.12.20	1	9	10	9.5	9.7	8.1	8.9	1.13137	0.12712	0.8	0.33	0.42	0.375	0.0636396	0.169706	0.045	2.23	2.62	2.425	0.275772	0.11372	0.195	0.223	0.19	0.2065	0.0233345	0.113	0.0165	17.1	18.6	17.85	1.06066	0.0594207	0.75	0.422
이영옥	1651679	499	6	38	2	0	0	0.5	0.30103	-2.75	15	25.16	0	2017.12.20	2	9	9	9	16.5	16.8	16.65	0.212132	0.0127407	0.15	0	0	0	0	#DIV/0!	0	0	0	0	0	#DIV/0!	0	0.396	0.387	0.3915	0.00636396	0.0162553	0.0045	14.3	15.1	14.7	0.565685	0.038482	0.4	0.322
장미애	454780	233	3-2	58	2	0	0	0.5	0.30103	0.25	17	23.67		2017.07.17	1	10	10	10	12.5	13.9	13.2	0.989949	0.0749962	0.7	0.15	0.13	0.14	0.0141421	0.101015	0.01	1.79	1.76	1.775	0.0212132	0.0119511	0.015	0.235	0.251	0.243	0.0113137	0.0465585	0.008	18.3	20.1	19.2	1.27279	0.0662913	0.9	0.349
임경철	256109	239	3-1	77	1	0	0	0.8	0.09691	2.25	9	23.37		2017.07.24	1	9	9	9	7.1	5.5	6.3	1.13137	0.179583	0.8	0.2	0.09	0.145	0.0777817	0.536426	0.055	2.39	1.57	1.98	0.579828	0.292842	0.41	0.127	0.101	0.114	0.0183848	0.16127	0.013	18.2	15.9	17.05	1.62635	0.0953868	1.15	0.347
김장홍	1178744	272	3-2	56	1	1	0	0.8	0.09691	-0.5	16	24	0	2017.10.11	2	8	9	8.5	7.1	8.2	7.65	0.777817	0.101675	0.55	0.3	0	0.15	0.212132	1.41421	0.15	2.51	0.12	1.315	1.68999	1.28516	1.195	0.134	0.156	0.145	0.0155563	0.107285	0.011	16.3	18.2	17.25	1.3435	0.0778842	0.95	0.302
이정분	344106	469	3-1	63	2	0	0	0.6	0.221849	1	17	23.84	0	2017.10.18	2	8	8	8	11.2	15.7	13.45	3.18198	0.236578	2.25	0.1	0.04	0.07	0.0424264	0.606092	0.03	1.75	1.03	1.39	0.509117	0.366271	0.36	0.187	0.255	0.221	0.0480833	0.217571	0.034	17.1	19.3	18.2	1.55563	0.0854744	1.1	0.314
박인순	456841	453	3-2	61	2	0	0	0.7	0.154902	0.25	18	23.18	0	2017.10.23	1	9	9	9	9.4	9.6	9.5	0.141421	0.0148865	0.1	0.36	0.36	0.36	0	0	0	2.74	2.61	2.675	0.0919239	0.0343641	0.065	0.167	0.174	0.1705	0.00494975	0.0290308	0.0035	22.7	21.3	22	0.989949	0.0449977	0.7	0.405
조보귀래	213289	177	3-1	58	2	0	0	0.5	0.30103	1	15	23.1	0	2017.10.25	2	8	10	9	12	13.5	12.75	1.06066	0.083189	0.75	0.05	0.21	0.13	0.113137	0.870285	0.08	1.1	2.3	1.7	0.848528	0.499134	0.6	0.204	0.236	0.22	0.0226274	0.102852	0.016	19.2	21.5	20.35	1.62635	0.0799187	1.15	0.344
윤병조	1083137	328	3-1	77	1	0	1	0.2	0.69897	-0.25	16	23.2	0	2017.10.27	1	7	8	7.5	3.4	7.4	5.4	2.82843	0.523783	2	0.03	0	0.015	0.0212132	1.41421	0.015	0.77	0	0.385	0.544472	1.41421	0.385	0.056	0.122	0.089	0.046669	0.524371	0.033	13.7	14.7	14.2	0.707107	0.0497963	0.5	0.271
윤병조	1083137	305	3-1	77	1	0	1	0.3	0.522879	0	16	22.84	0	2017.10.27	2	7	8	7.5	11	10	10.5	0.707107	0.0673435	0.5	0.09	0.17	0.13	0.0565685	0.435143	0.04	1.56	2.16	1.86	0.424264	0.228099	0.3	0.206	0.194	0.2	0.00848528	0.0424264	0.006	17	15.4	16.2	1.13137	0.0698377	0.8	0.334
우태식	390509	277	3-2	66	1	0	1	0.32	0.49485	-0.25	15	23.48	0	2017.11.01	2	9	7	8	6.4	1.2	3.8	3.67696	0.96762	2.6	0.28	0.05	0.165	0.162635	0.985664	0.115	2.88	1.03	1.955	1.30815	0.669129	0.925	0.105	0.021	0.063	0.059397	0.942809	0.042	18	10.7	14.35	5.16188	0.359713	3.65	0.33
한대흠	790194	262	3-2	79	1	0	1	0.6	0.221849	1	12	25.22	0	2017.11.06	1	10	9	9.5	9.3	5.8	7.55	2.47487	0.327798	1.75	0.2	0.22	0.21	0.0141421	0.0673435	0.01	1.86	2.2	2.03	0.240416	0.118432	0.17	0.161	0.1	0.1305	0.0431335	0.330525	0.0305	17.9	14.4	16.15	2.47487	0.153243	1.75	0.336
이기중	283627	410	3-2	70	1	0	0	0.6	0.221849	2	16	23.77	0	2017.11.08	2	7	9	8	6.3	8	7.15	1.20208	0.168123	0.85	0	0.34	0.17	0.240416	1.41421	0.17	0	2.97	1.485	2.10011	1.41421	1.485	0.115	0.144	0.1295	0.0205061	0.158348	0.0145	16.2	18.6	17.4	1.69706	0.097532	1.2	0.303
이수현	781847	227	3-2	59	2	0	0	0.8	0.09691	-1.5	10	23.16	0	2017.11.15	2	10	10	10	8.1	7.9	8	0.141421	0.0176777	0.1	0.35	0.33	0.34	0.0141421	0.0415945	0.01	2.76	2.77	2.765	0.00707107	0.00255735	0.005	0.136	0.144	0.14	0.00565685	0.0404061	0.004	19.4	18.6	19	0.565685	0.0297729	0.4	0.348
이미자	323541	407	3-2	68	2	0	1	0.8	0.09691	1.5	19	24.66	0	2017.11.17	2	7	9	8	11.2	11.1	11.15	0.0707107	0.00634176	0.05	0.18	0.25	0.215	0.0494975	0.230221	0.035	1.91	2.49	2.2	0.410122	0.186419	0.29	0.191	0.196	0.1935	0.00353553	0.0182715	0.0025	17.9	19.8	18.85	1.3435	0.0712734	0.95	0.332
김기옥	566182	171	3-1	71	1	0	1	0.2	0.69897	-2.5	16	24.29	0	2017.11.20	2	7	7	7	10	7.2	8.6	1.9799	0.230221	1.4	0	0	0	0	#DIV/0!	0	0	0	0	0	#DIV/0!	0	0.165	0.116	0.1405	0.0346482	0.246607	0.0245	13	11.2	12.1	1.27279	0.105189	0.9	0.25
																																															0.102236
[truncated: 5 more columns]

## Sheet: Full 솎은결과
			급내 상관계수VDF											급내 상관계수PDF
		95% 신뢰구간			실제 값 0(으)로 F 검정								95% 신뢰구간			실제 값 0(으)로 F 검정
	급내 상관관계a	하한값	상한값	값	df1	df2	유의확률					급내 상관관계a	하한값	상한값	값	df1	df2	유의확률
단일 측도	.670b	0.543	0.767	5.065	95	95	0				단일 측도	.569b	0.417	0.69	3.642	95	95	0
평균 측도	.803c	0.704	0.868	5.065	95	95	0				평균 측도	.725c	0.589	0.817	3.642	95	95	0
			계수(a)								계수(a)								계수(a)								계수(a)
모형		비표준화 계수		표준화 계수				모형		비표준화 계수		표준화 계수				모형		비표준화 계수		표준화 계수				모형		비표준화 계수		표준화 계수
		B	표준오차	베타	t	유의확률				B	표준오차	베타	t	유의확률				B	표준오차	베타	t	유의확률				B	표준오차	베타	t	유의확률
1	(상수)	0.085	0.018		4.701	0		1	(상수)	0.16	0.106		1.507	0.135		1	(상수)	-0.007	0.039		-0.171	0.864		1	(상수)	0.205	0.245		0.838	0.404
	logMAR	0.063	0.047	0.135	1.325	0.188			SS	-0.007	0.012	-0.057	-0.549	0.584			CMT	0	0	0.29	2.941	0.004			AXL	-0.004	0.01	-0.043	-0.421	0.675
a. 종속변수: VDFCOV								a. 종속변수: VDFCOV								a. 종속변수: VDFCOV								a. 종속변수: VDFCOV
			계수(a)								계수(a)								계수(a)								계수(a)
모형		비표준화 계수		표준화 계수				모형		비표준화 계수		표준화 계수				모형		비표준화 계수		표준화 계수				모형		비표준화 계수		표준화 계수
		B	표준오차	베타	t	유의확률				B	표준오차	베타	t	유의확률				B	표준오차	베타	t	유의확률				B	표준오차	베타	t	유의확률
1	(상수)	0.088	0.024		3.647	0		1	(상수)	0.183	0.142		1.289	0.201		1	(상수)	-0.014	0.053		-0.27	0.788		1	(상수)	0.368	0.327		1.125	0.263
	logMAR	0.066	0.064	0.106	1.035	0.304			SS	-0.009	0.017	-0.056	-0.543	0.589			CMT	0	0	0.241	2.406	0.018			AXL	-0.011	0.014	-0.082	-0.8	0.426
a. 종속변수: PDFCOV								a. 종속변수: PDFCOV								a. 종속변수: PDFCOV								a. 종속변수: PDFCOV

## Sheet: 뺀 결과
			급내 상관계수VDF										급내 상관계수PDF
		95% 신뢰구간			실제 값 0(으)로 F 검정							95% 신뢰구간			실제 값 0(으)로 F 검정
	급내 상관관계a	하한값	상한값	값	df1	df2	유의확률				급내 상관관계a	하한값	상한값	값	df1	df2	유의확률
단일 측도	.684b	0.582	0.764	5.323	133	133	0			단일 측도	.554b	0.425	0.661	3.488	133	133	0
평균 측도	.812c	0.736	0.866	5.323	133	133	0			평균 측도	.713c	0.597	0.796	3.488	133	133	0																	계수(a)										계수(a)
																														모형		비표준화 계수		표준화 계수			B에 대한 95.0% 신뢰구간			모형		비표준화 계수		표준화 계수			B에 대한 95.0% 신뢰구간
		기술통계량																														B	표준오차	베타	t	유의확률	하한값	상한값				B	표준오차	베타	t	유의확률	하한값	상한값
	N	최소값	최대값	평균	표준편차																									1	(상수)	4.638	1.305		3.554	0.001	2.057	7.22		1	(상수)	16.541	18.106		0.914	0.363	-19.274	52.355
VDFCOV	134	0	0.91	0.0672	0.10429																										logMAR	8.553	3.932	0.186	2.175	0.031	0.775	16.332			AXL	-0.414	0.762	-0.047	-0.543	0.588	-1.922	1.094
PDFCOV	134	0	1.18	0.0712	0.13804																									a. 종속변수: VDFCVx100										a. 종속변수: VDFCVx100
				계수(a)										계수(a)										계수(a)										계수(a)										계수(a)
모형		비표준화 계수		표준화 계수			B에 대한 95.0% 신뢰구간			모형		비표준화 계수		표준화 계수			B에 대한 95.0% 신뢰구간			모형		비표준화 계수		표준화 계수			B에 대한 95.0% 신뢰구간			모형		비표준화 계수		표준화 계수			B에 대한 95.0% 신뢰구간			모형		비표준화 계수		표준화 계수			B에 대한 95.0% 신뢰구간
		B	표준오차	베타	t	유의확률	하한값	상한값				B	표준오차	베타	t	유의확률	하한값	상한값				B	표준오차	베타	t	유의확률	하한값	상한값				B	표준오차	베타	t	유의확률	하한값	상한값				B	표준오차	베타	t	유의확률	하한값	상한값
1	(상수)	6.684	5.738		1.165	0.246	-4.667	18.035		1	(상수)	8.383	2.927		2.864	0.005	2.593	14.174		1	(상수)	7.436	1.098		6.772	0	5.264	9.608		1	(상수)	7.537	1.221		6.175	0	5.122	9.952		1	(상수)	4.282	5.042		0.849	0.397	-5.692	14.256
	age	0.001	0.087	0.001	0.006	0.995	-0.172	0.173			sex	-1.084	1.811	-0.052	-0.598	0.551	-4.667	2.499			DM	-2.19	1.916	-0.099	-1.143	0.255	-5.98	1.601			HTN	-1.801	1.809	-0.086	-0.996	0.321	-5.38	1.778			IOP	0.153	0.311	0.043	0.491	0.624	-0.463	0.768
a. 종속변수: VDFCVx100										a. 종속변수: VDFCVx100										a. 종속변수: VDFCVx100										a. 종속변수: VDFCVx100										a. 종속변수: VDFCVx100
																																		계수(a)										계수(a)
																														모형		비표준화 계수		표준화 계수			B에 대한 95.0% 신뢰구간			모형		비표준화 계수		표준화 계수			B에 대한 95.0% 신뢰구간
			계수(a)								계수(a)								계수(a)													B	표준오차	베타	t	유의확률	하한값	상한값				B	표준오차	베타	t	유의확률	하한값	상한값
모형		비표준화 계수		표준화 계수				모형		비표준화 계수		표준화 계수				모형		비표준화 계수		표준화 계수										1	(상수)	6.776	0.906		7.478	0	4.984	8.569		1	(상수)	3.815	2.754		1.385	0.168	-1.633	9.263
		B	표준오차	베타	t	유의확률				B	표준오차	베타	t	유의확률				B	표준오차	베타	t	유의확률									SE	0.367	0.505	0.063	0.727	0.468	-0.632	1.366			laterality	2.025	1.817	0.097	1.115	0.267	-1.568	5.619
1	(상수)	0.05	0.017		2.866	0.005		1	(상수)	0.235	0.1		2.347	0.02		1	(상수)	-0.01	0.042		-0.248	0.804								a. 종속변수: VDFCVx100										a. 종속변수: VDFCVx100
	logMAR	0.088	0.052	0.144	1.672	0.097			SS	-0.019	0.011	-0.142	-1.647	0.102			CMT	0	0	0.174	2.032	0.044
a. 종속변수: PDFCOV								a. 종속변수: PDFCOV								a. 종속변수: PDFCOV																		계수(a)										계수(a)
																														모형		비표준화 계수		표준화 계수			B에 대한 95.0% 신뢰구간			모형		비표준화 계수		표준화 계수			B에 대한 95.0% 신뢰구간
																																B	표준오차	베타	t	유의확률	하한값	상한값				B	표준오차	베타	t	유의확률	하한값	상한값
																														1	(상수)	7.307	1.076		6.794	0	5.18	9.435		1	(상수)	24.075	8.759		2.749	0.007	6.75	41.4
																															pseudophakia	-1.978	1.969	-0.087	-1.005	0.317	-5.872	1.917			SS	-1.967	0.987	-0.171	-1.992	0.048	-3.92	-0.014
																계수(a)														a. 종속변수: VDFCVx100										a. 종속변수: VDFCVx100
		기술통계량						1	2			모형		비표준화 계수		표준화 계수			B에 대한 95.0% 신뢰구간
	N	최소값	최대값	평균	표준편차		sex	62(46%)	72(53%)					B	표준오차	베타	t	유의확률	하한값	상한값														계수(a)										계수(a)
age	134	43	86	64.8806	10.3931		DM	90(67.2%)	44(32.8%)			1	(상수)	18.203	10.118		1.799	0.074	-1.817	38.223										모형		비표준화 계수		표준화 계수			B에 대한 95.0% 신뢰구간			모형		비표준화 계수		표준화 계수			B에 대한 95.0% 신뢰구간
logMAR	134	-0.18	1	0.2431	0.22681		HTN	73(54.5%)	61(45.5%)				logMAR	3.844	4.108	0.084	0.936	0.351	-4.283	11.972												B	표준오차	베타	t	유의확률	하한값	상한값				B	표준오차	베타	t	유의확률	하한값	상한값
SE	134	-6.75	3.5	-0.1606	1.79409		laterality	76(56.7%)	58(43.3%)				SS	-1.193	0.991	-0.104	-1.204	0.231	-3.153	0.767										1	(상수)	-0.698	3.137		-0.222	0.824	-6.904	5.508		1	(상수)	13.054	2.065		6.322	0	8.97	17.139
IOP	134	9	28	15.9403	2.91422		Phakic eye	94(70.1%)	40(29.9%)				CMT	0.007	0.009	0.075	0.777	0.438	-0.01	0.024											CMT	0.019	0.008	0.21	2.463	0.015	0.004	0.034			GCIPL	-0.103	0.03	-0.282	-3.382	0.001	-0.163	-0.043
AXL	134	21.95	31.28	23.724	1.18956								GCIPL	-0.074	0.036	-0.202	-2.076	0.04	-0.144	-0.003										a. 종속변수: VDFCVx100										a. 종속변수: VDFCVx100
VDFmean	134	5.9	22.7	17.641	2.75819							a. 종속변수: VDFCVx100
VDFCOV	134	0	0.91	0.0672	0.10429
PDFmean	134	0.12	0.44	0.3362	0.0494
PDFCOV	134	0	1.18	0.0712	0.13804
GCIPL	134	4	129	61.4478	28.5561
		기술통계량
	N	최소값	최대값	평균	표준편차					급내 상관계수VDC
VDC1	134	1.7	21	10.8866	4.43089				95% 신뢰구간			실제 값 0(으)로 F 검정
VDC2	134	0.6	23.3	10.9769	4.66602			급내 상관관계a	하한값	상한값	값	df1	df2	유의확률
VDCCOV	134	0	1.25	0.1474	0.20828		단일 측도	.826b	0.764	0.873	10.501	133	133	0
VDF1	134	4.1	22.7	17.6701	3.08008		평균 측도	.905c	0.866	0.932	10.501	133	133	0
VDF2	134	5.4	23	17.6119	2.93029
VDFCOV	134	0	0.91	0.0672	0.10429					급내 상관계수S
S1	134	1.6	24.5	18.197	4.07901				95% 신뢰구간			실제 값 0(으)로 F 검정
S2	134	2.4	24.9	18.3291	3.80006			급내 상관관계a	하한값	상한값	값	df1	df2	유의확률
SCOV	134	0	1.19	0.0838	0.12716		단일 측도	.724b	0.632	0.796	6.244	133	133	0
N1	134	4.1	24.3	19.1821	3.34581		평균 측도	.840c	0.775	0.886	6.244	133	133	0
N2	134	1.9	24.2	18.994	3.40852
NCOV	134	0	1.09	0.0756	0.1326					급내 상관계수N
I1	134	1.8	23.6	18.1134	4.02464				95% 신뢰구간			실제 값 0(으)로 F 검정
I2	134	2.3	23.8	18.091	3.77553			급내 상관관계a	하한값	상한값	값	df1	df2	유의확률
ICOV	134	0	0.95	0.077	0.1195		단일 측도	.664b	0.557	0.749	4.951	133	133	0
T1	134	2.4	25.4	18.2545	3.79546		평균 측도	.798c	0.716	0.856	4.951	133	133	0
T2	134	2	24.1	18.6396	3.66128
TCOV	134	0	1.17	0.0886	0.15979					급내 상관계수I
Inner1	134	3	24.4	18.4433	3.28218				95% 신뢰구간			실제 값 0(으)로 F 검정
Inner2	134	5.8	24.1	18.5433	3.06789			급내 상관관계a	하한값	상한값	값	df1	df2	유의확률
InnerCOV	134	0	1.04	0.056	0.09833		단일 측도	.792b	0.72	0.848	8.63	133	133	0
VDCTRTSD	134	0	4.8	0.8899	1.00212		평균 측도	.884c	0.837	0.918	8.63	133	133	0
VDFTRTSD	134	0	7.35	0.7433	0.93457
STRTSD	134	0	8.55	0.9556	1.1089					급내 상관계수T
NTRTSD	134	0	8.4	0.8724	1.07654				95% 신뢰구간			실제 값 0(으)로 F 검정
ITRTSD	134	0	8	0.8112	0.9583			급내 상관관계a	하한값	상한값	값	df1	df2	유의확률
TTRTSD	134	0	9.5	1.0075	1.38137		단일 측도	.584b	0.46	0.685	3.806	133	133	0
InnerTRTSD	134	0	8.4	0.6604	0.86637		평균 측도	.737c	0.63	0.813	3.806	133	133	0
유효수 (목록별)	134
										급내 상관계수Inner
									95% 신뢰구간			실제 값 0(으)로 F 검정
								급내 상관관계a	하한값	상한값	값	df1	df2	유의확률
							단일 측도	.765b	0.684	0.827	7.498	133	133	0
							평균 측도	.867c	0.812	0.905	7.498	133	133	0
0.058
4.7424
-4.6264
			계수(a)								계수(a)
모형		비표준화 계수		표준화 계수				모형		비표준화 계수		표준화 계수
		B	표준오차	베타	t	유의확률				B	표준오차	베타	t	유의확률
1	(상수)	0.11	0.026		4.223	0		1	(상수)	0.14	0.064		2.186	0.031
	logMAR	0.152	0.079	0.165	1.927	0.056			CMT	1.87e-05	0	0.01	0.119	0.905
a. 종속변수: VDCCOV								a. 종속변수: VDCCOV
			계수(a)								계수(a)
모형		비표준화 계수		표준화 계수				모형		비표준화 계수		표준화 계수
		B	표준오차	베타	t	유의확률				B	표준오차	베타	t	유의확률
1	(상수)	0.459	0.175		2.619	0.01		1	(상수)	0.235	0.042		5.571	0
	SS	-0.035	0.02	-0.154	-1.788	0.076			GCIPL	-0.001	0.001	-0.195	-2.286	0.024
a. 종속변수: VDCCOV								a. 종속변수: VDCCOV
